# Supplementary material for: Capturing trophectoderm-like stem cells enables step-wisely remodeling of placental development
Source: Protein Cell. 2025 Nov 10;17(4):339–56. doi: 10.1093/procel/pwaf098 (PMC13107561; doi:10.1093/procel/pwaf098)
Supplement: pwaf098_Supplementary_Data [file pwaf098_supplementary_data.zip]

Archive with 8 entries (8 files):
- PAC-25532-DP-Supplementary materials(1).docx
- PAC-25532-DP-Table S1 (1).xlsx
- PAC-25532-DP-Table S1 (2).xlsx
- PAC-25532-DP-Table S1 (3).xlsx
- PAC-25532-DP-Table S1 (4).xlsx
- PAC-25532-DP-Table S1 (5).xlsx
- PAC-25532-DP-Table S1 (6).xlsx
- PAC-25532-DP-Table S1 (7).xlsx
