# Supplementary material for: Capturing trophectoderm-like stem cells enables step-wisely remodeling of placental development
Source: Protein Cell. 2025 Nov 10;17(4):339–56. doi: 10.1093/procel/pwaf098 (PMC13107561; doi:10.1093/procel/pwaf098)
Supplement: pwaf098_Supplementary_Data [file pwaf098_supplementary_data.zip › PAC-25532-DP-Table S1 (1).xlsx]

## Sheet: Sheet1
2-cell genes	TE3.5 genes	TE4.5 genes	TE4.5 genes (TELSC & TESC)	ExE5.5-6.5 genes (TESC)	ExE5.5-6.5 genes (TSC)
A530032D15Rik	Aaed1	A930004D18Rik	AA467197	A330102I10Rik	A3galt2
A630001G21Rik	Abcc4	AA986860	Aacs	Aard	A630023A22Rik
AA792892	Abcd4	Abca1	Acads	Abhd17b	Abcc10
Abca14	Abtb1	Abcb8	Acat2	Acbd7	Abcc8
Abca4	Acad10	Acaa1a	Acsl5	Acot1	Acap1
Abcb5	Acad8	Acaca	Acy1	Acot12	Acvr2b
Abi3bp	Acp5	Acadvl	Aimp2	Acsl4	Ada
Adcy9	Acp6	Acot11	Alg5	Actr10	Adam1b
Adgrd1	Acsm3	Acot9	Alg8	Acyp1	Adamts20
Adgrf4	Actr3b	Actg1	Apmap	Adam21	Adgrf2
Adgrl3	Adad2	Actr2	Apobr	Adamtsl3	Adgrg3
Adh4	Adamts10	Adam19	Aprt	Adat2	Adora1
Adh7	Adamts18	Adamts8	Arhgap22	Adgrg3	Adra2c
Adprhl1	Adipor1	Adamts9	Armc5	Adprm	Aebp1
Adra1b	Agrn	Adcy7	Arpc4	Adrb1	Agl
Adtrp	Agtrap	Adk	Atf6b	Adrb3	AI593442
Afmid	Aktip	Adrm1	Atp1a1	Afg3l1	Aifm2
Agtpbp1	Alpl	Afap1l1	Atp1b3	Aga	Alg11
Ahctf1	Ank	Agrp	Atp6ap1	AI593442	Als2cl
AI427809	Ankrd46	Ahnak	Atp6v0e	Aipl1	Amz2
Akap11	Apbb1ip	Ahsa1	Atxn10	Ak1	Aoc2
Akap8	Apela	Akt1s1	Bag2	Akap5	Ap1g2
Aknad1	App	Aldh16a1	Bambi	Alcam	Ap1s3
Aldh8a1	Arhgdig	Alg3	Bdh1	Aldoart1	Apoc1
Alg12	Arnt2	Alkbh3	Bmp8b	Aldoc	Appl2
Alox12	Asb13	Amotl2	Bok	Alg11	Arap1
Als2cr11	Asz1	Ano1	Cald1	Amn	Arhgap27
Ampd1	Atraid	Ano6	Calm3	Amotl1	Arl16
Angel2	B3gnt5	Anxa2	Cbr4	Anapc11	Arl9
Ankdd1b	Batf	Anxa3	Cd200	Ankra2	Arrb1
Ankrd26	Birc2	Ap1s1	Cd9	Ankrd11	Arrb2
Ankrd35	Blvrb	Ap2m1	Cdc123	Ankrd55	Art4
Ankrd36	Bnip3	Aph1a	Cdc42	Anxa5	Art5
Ankrd44	C1qtnf4	Arf1	Cdkn3	Aoc1	Asb7
Ankrd66	C8g	Arf4	Chst14	Ap1s3	Ascl2
Anln	Cabp7	Arfgap1	Chst2	Apoc1	Asic2
Ano2	Cacna1f	Arhgef7	Cib1	Aqp11	Asl
Ano7	Camk2b	Arl8a	Cited2	Arf6	Aspdh
Aoah	Ccdc28b	Arpc3	Commd10	Arhgap23	Aspg
Aox4	Ccdc80	Asns	Coq3	Arl16	Atp6v0a1
Ap1g1	Ccnb2	Atg7	Cox8a	Arl6ip1	Atp7b
Ap1m1	Ccng1	Atp1b1	Cpsf4	Arl6ip4	AU041133
Apbb2	Cdc42bpg	Atp6v0d1	Creb3	Arl6ip6	Baiap2l1
Apod	Cdca3	Atp9a	Crim1	Arpp19	Batf3
Aqp7	Cdkl4	Atpaf2	Crip1	Arsj	BC048403
Aqp9	Cdx1	AU021092	Csf1r	Arxes1	BC049730
Arg2	Cenpa	AU022754	Csf2ra	Asb2	Bcl2l2
Arhgef26	Cep44	B3galt4	Ctla2b	Asb3	Bcr
Arhgef33	Cep72	B4galnt1	Cyb561d2	Ascl2	Bpifb4
Armc2	Chadl	B4galt3	Cyp51	Asgr1	Braf
Armcx5	Chrnb4	B4galt7	Ddah1	Asphd2	Btbd11
Arntl	Cirbp	Bcap31	Derl1	Astn2	Btg3
Arsk	Coil	Bcat1	Dock8	Atox1	C2cd4c
Art3	Col9a2	Bcl2l12	Dohh	Atp5j2	Cacna2d2
Ascl1	Commd6	Bcl7b	Drd4	Atpif1	Cacng4
Asgr2	Coq2	Blzf1	Eif3c	Atxn7l3b	Calcb
Aste1	Cox7a2l	Bmpr1a	Elovl1	AU041133	Cand2
Atad2b	Cpne7	Brms1	Emc3	Aurkaip1	Car12
Atf2	Cpxm1	Bud31	Emc7	AY074887	Casd1
Atf6	Cpz	C330018D20Rik	Eprs	B130006D01Rik	Casz1
Atg10	Creld1	Calm2	Eri1	B4galt1	Ccdc107
Atg14	Cryz	Calr	Eva1a	B9d2	Ccdc159
Atg4a	Csl	Calu	Ezr	Bag4	Ccl20
Atp6v1g2	Cthrc1	Caml	Fads3	Baiap2l2	Ccnb1ip1
AU015836	Cuedc2	Cap1	Fam118b	Barx1	Cd27
AU019990	Cyp2u1	Capg	Fam213a	Batf3	Cd300a
AU022751	Dapk1	Capn6	Fam213b	Bbc3	Cd300e
Aurkc	Dapk2	Capza2	Fasl	Bbx	Cd37
AV320801	Dars2	Cars	Fbxo6	BC005561	Cdc34
Avpr1b	Ddx3y	Ccdc17	Fez2	Bckdhb	Cdkn1c
AW146154	Dennd6b	Cd151	Fhl3	Bex1	Cdr2l
AY512931	Det1	Cd46	Fignl2	Bloc1s1	Cep131
B020004J07Rik	Dgkz	Cdc16	Furin	Bloc1s4	Cflar
B020031M17Rik	Dhx34	Cdc37	Gadd45g	Bmp8a	Chchd6
B930018H19Rik	Dhx35	Cdc42ep1	Gale	Bms1	Chpf
Baalc	Dlgap3	Cdc42se1	Galns	Bola2	Ciz1
Bbs2	Dnajc4	Cdcp1	Gars	Brd3	Cldn18
BC049762	Dnpep	Cdk14	Gm9776	Bri3bp	Cldn2
BC051019	Dusp26	Cfl1	Golm1	Btbd11	Clec4a2
BC147527	Dusp4	Chid1	Gpr157	Btg3	Clic6
Bcar3	Dync2h1	Chmp1a	Gpr85	Bves	Col10a1
Bcl2l10	E4f1	Chst3	Gsto1	Caap1	Col1a2
Bcl2l15	Ebf1	Chtf8	Gstz1	Cacng5	Col3a1
Bclaf1	Echdc2	Ckb	Hand1	Cadm1	Col6a2
Bdkrb1	Eci1	Cldn4	Hars	Calcr	Cpm
Bex6	Eci2	Cldn7	Hat1	Camk2a	Cpq
Bfsp1	Efcab2	Clic5	Herpud1	Camk2n1	Creg2
Bfsp2	Efemp1	Cln3	Hopx	Camk2n2	Crisp2
Bgn	Efna2	Cln6	Hsd17b12	Camkk2	Cstf3
Birc7	Efnb1	Cltb	Hspa13	Car12	Ctdspl
Bnc1	Egln1	Cnn2	Htatip2	Car2	Ctsf
Boll	Ehmt2	Cnpy3	Hyal2	Casz1	Cxcl17
Brd2	Eid2b	Cog8	Ifi30	Cbx5	Cxcl2
Brd7	Eif1ax	Col4a1	Igf2bp2	Cbx6	Cxcl5
Brdt	Endog	Commd3	Immp2l	Ccdc107	Cyp2d22
Btaf1	Entpd2	Copb2	Iqgap1	Ccdc112	Cyp4f14
Btbd10	Ephb2	Cope	Jagn1	Ccdc13	Cyth1
Btbd18	Ephb6	Copg1	Jdp2	Ccdc3	D11Wsu47e
Btbd19	Etnk1	Cops3	Jmjd8	Ccdc33	D3Ertd254e
Btk	Evpl	Coq9	Kctd1	Ccdc34	D430041D05Rik
Bud13	F8a	Coro1b	Kdelr1	Ccdc59	D630003M21Rik
C130026I21Rik	Fam160b2	Cr1l	Kdelr2	Ccdc71l	D830030K20Rik
C130050O18Rik	Fam166b	Crtap	Leng9	Ccnb1ip1	Daglb
C5ar1	Fam174a	Csrp1	Letmd1	Ccsap	Dcn
C8a	Fam19a5	Cst6	Lipg	Cct2	Ddx55
C8b	Fam210a	Ctsa	Litaf	Cd300lg	Dennd2d
Cabyr	Fam98c	Ctsz	Lman2	Cd320	Dgcr2
Calb1	Fance	Ctu2	Lrrc8d	Cd44	Dlx1
Calr4	Fgf10	Cuedc1	Lss	Cda	Dnmt3b
Camsap2	Fkbp4	Cxcr2	Lxn	Cdc25a	Dph2
Capn7	Frmd4b	Cyb561	Mad2l2	Cdh1	Dqx1
Casc1	Ftl1	Cyb561d1	Magi3	Cdkal1	Dtnb
Casq2	Fuk	Cyb5b	Marveld3	Cdkn2a	Dtx3
Catsper2	G0s2	Cycs	Mfsd5	Cebpb	Duox2
Cbwd1	Gal3st3	Cystm1	Mgat2	Cebpd	Dusp11
Ccdc113	Galnt18	D17H6S53E	Mmgt2	Celf1	Dyrk2
Ccdc14	Gbp8	Dctn2	Mpp1	Celf4	E130018N17Rik
Ccdc141	Gca	Dcun1d5	Msmo1	Cenph	E2f3
Ccdc162	Gdi2	Ddost	Mvd	Cenpm	Edil3
Ccdc169	Gja1	Ddx28	Myd88	Cenpp	Efhc1
Ccdc172	Glod4	Dffa	Myof	Cenpq	Efna3
Ccdc175	Glt1d1	Dhrs13	Nans	Cenpw	Efna4
Ccdc177	Glyctk	Dhx37	Neat1	Cfap36	Eftud2
Ccdc181	Gm14327	Dkk1	Necap2	Chchd4	Egr4
Ccdc38	Gm266	Dnajb6	Nek6	Chchd6	Eif4ebp2
Ccdc62	Gm7008	Dnajc11	Noc4l	Chic2	Elf2
Ccdc63	Gnb1	Dnajc17	Nop9	Chordc1	Emilin1
Ccdc65	Gpr27	Dpp3	Nsdhl	Chst9	Emx1
Ccdc66	Gprasp2	Dusp5	Omp	Cisd1	Endou
Ccdc73	Gpx2	Dusp8	Otud7b	Cisd2	Eng
Ccdc78	Gpx7	Dync1li1	P2ry2	Cks1b	Engase
Ccdc81	Grin1	Eaf2	Paqr5	Clint1	Ercc2
Ccdc87	Gsc	Ech1	Pard6a	Clk2	Espnl
Ccl22	Gtf2ird1	Edem2	Pbxip1	Clps	Esrrb
Ccnl2	Gxylt2	Efs	Pdgfa	Cnp	Extl1
Ccpg1	H3f3a	Egr2	Pdhb	Cnpy2	F830016B08Rik
Ccr4	Hdac4	Eif3g	Pea15a	Col27a1	Fam210b
Cd200r1	Hes5	Eif6	Pex11g	Commd7	Fam217b
Cd2ap	Hexa	Emp3	Phb2	Commd8	Fasn
Cd3e	Hexb	Ercc1	Pip4k2a	Comtd1	Fblim1
Cd80	Hist1h2bb	Ergic2	Pon2	Cotl1	Fbxo21
Cdc37l1	Hist1h3h	Erlec1	Ppa1	Cox11	Fbxw17
Cdc45	Hist1h4f	Etfa	Psmd6	Cox17	Fermt2
Cdh17	Hist1h4i	Exosc9	Rab18	Cox7a2	Ffar1
Cdhr5	Hist1h4j	Ext2	Rab8a	Cox7b	Fgd5
Cdk12	Hist1h4n	Faf2	Reep5	Cpne2	Fgfr1op
Cdkn1a	Hkdc1	Fam129a	Rhoc	Cpne3	Fhdc1
Cdsn	Hoxa5	Fam136a	Rhox6	Ctnnb1	Fnbp1
Cdyl2	Hoxd4	Fam189a2	Rnh1	Ctse	Fndc5
Ceacam1	Hoxd9	Fam3c	Rsrc1	Cwf19l2	Foxe1
Ceacam16	Hprt	Fam76a	Rtn3	Cxcr5	Foxl1
Ceacam20	Hps1	Fam83h	Runx1	Cxxc4	Fzd1
Cep162	Htr6	Fdps	Sars	Cyb5a	Gabarapl1
Cep170	Ifit2	Fem1a	Scamp2	Cyp26a1	Galnt15
Cep41	Igsf1	Fes	Scfd1	Cyp51	Gapdhs
Cep55	Igsf9	Fig4	Sdf2	D10Jhu81e	Gata1
Cep57l1	Il17d	Flii	Sergef	Dad1	Gba2
Cep63	Impact	Flywch1	Sh3glb1	Dcaf12l1	Gcat
Cetn4	Inhbb	Fosl2	Shisa8	Dcaf12l2	Gdf6
Cfap126	Itm2a	Fpgs	Shq1	Dcaf17	Ggnbp1
Cfap45	Jund	Frk	Slc25a46	Dctpp1	Gjb5
Cfap74	Kank3	Ftsj1	Slc28a3	Ddah2	Gldc
Chd1	Kcns3	Fuca1	Slc38a1	Ddc	Gm10778
Cherp	Kctd5	Fut8	Slco2a1	Ddt	Gm11110
Chit1	Kdelc2	Fxyd3	Smim9	Ddx10	Gm11549
Chrm3	Kdm2b	Fzr1	Smyd3	Ddx24	Gm13003
Chrna9	Kdsr	Gadd45b	Sparc	Ddx25	Gm14295
Chuk	Khdc3	Galk2	Sra1	Ddx50	Gm15408
Ciita	Kifc5b	Galnt3	Syngr2	Ddx55	Gm16596
Ckap2	Klf1	Gas8	Tagln2	Dek	Gm16701
Clca1	Klf13	Gba	Tbcb	Denr	Gm2762
Clca3b	Klhl23	Ggcx	Tbx15	Dhrs4	Gnai3
Cldn15	Klhl30	Ghitm	Tk1	Dhx36	Golga7b
Clec10a	Klhl5	Gipc1	Tmbim6	Dhx40	Gpr142
Clgn	Kremen2	Glipr1	Tmco1	Dnajc12	Gpr162
Clhc1	Lepr	Glmp	Tmed3	Dnajc8	Grem1
Clmp	Lrp11	Gm3776	Tmed5	Dnmt3b	Grhl3
Clnk	Lrp2	Gm5113	Tmem147	Dnph1	Gstk1
Clock	Lrrc14b	Gmfb	Tmem161a	Dpm3	Gstm1
Clp1	Ltb	Gmppb	Tmem185b	Dpy19l1	Gstp1
Clrn1	Lynx1	Gmpr2	Tmem19	Dpyd	Gxylt1
Clspn	Lypd6b	Gnb2	Tmem218	Dpysl2	H2afy2
Cnga3	Lypla1	Golt1b	Tmem230	Dtd1	Hand2
Cnga4	Lzic	Gorasp2	Tmem251	Duoxa1	Hap1
Cnot4	Macrod1	Gosr1	Tmem33	Dut	Hbs1l
Cntf	Map2k6	Gp5	Tmem37	Dvl2	Hemgn
Cntln	Mark1	Gpr1	Tmem53	E130102H24Rik	Hexdc
Col22a1	Matn3	Gpr20	Tmem79	Ebpl	Hgf
Col5a3	Mc1r	Gprc5a	Tmem97	Ece2	Hibch
Col6a4	Med30	Gramd4	Tmem9b	Eef1b2	Hist1h1c
Col6a6	Mettl5	Grid1	Tnfrsf1a	Eef2kmt	Hist1h2ah
Colgalt2	Miip	Grwd1	Tnfrsf21	Egfl7	Hk1
Coq10b	Mkrn1	Gsn	Tor1aip2	Ehmt1	Hltf
Coro2b	Mrps26	Hacl1	Tpst2	Eif3a	Hmgn5
Cpb2	Msra	Hdhd2	Trmt12	Eif3k	Hmx1
Cps1	Mtg1	Hmgcr	Trmt61a	Eif4ebp1	Hps3
Cpvl	Mturn	Hmox1	Ubac1	Eif5b	Hs3st3b1
Cracr2a	Mxd3	Hmox2	Ubxn8	Elmo2	Hsph1
Crnkl1	Myo1f	Hnrnpab	Wipf3	Emc6	Ifi203
Cryba2	Mzt1	Hoxc9	Xbp1	Emc8	Il1rap
Crybg3	Naglu	Hpgd	Zdhhc9	Entpd3	Il1rl1
Csde1	Naprt	Hspd1	Zfand2b	Eny2	Inafm1
Csmd1	Neil1	Iah1		Etv2	Ip6k1
Cspg4	Nln	Ifnk		Exoc5	Ipo5
Cst7	Nmnat3	Il3ra		Exosc4	Iqcf3
Ctcf	Nosip	Ilk		Extl2	Irf2
Ctf2	Nox4	Ilvbl		Faap20	Irx4
Cttnbp2	Npy1r	Ino80b		Fabp12	Isca1
Cttnbp2nl	Nr1h2	Ino80e		Fahd1	Jrk
Cul3	Nr2c1	Irgm1		Fam151b	Kbtbd2
Cul4b	Nsun6	Itgav		Fam204a	Kcna5
Cxcl9	Nt5e	Kcna7		Fam49b	Kcnc4
Cyb5d1	Nthl1	Kif1c		Fam69b	Kcng1
Cyp11a1	Nudt11	Klhl26		Fancf	Kcnt1
Cyp2ab1	Nudt19	Krt18		Fbln7	Kcp
Cyp7b1	Nudt2	Krt7		Fbxo4	Kctd12
D130017N08Rik	Nxph4	Krt8		Fbxw17	Kif26a
D16Ertd472e	Nynrin	Lad1		Fbxw2	Kl
D1Pas1	Oip5	Lamp1		Fdxr	Klhl36
D630023F18Rik	Oxld1	Ldoc1		Ffar4	Kmt2a
D630033O11Rik	Parp1	Lgals9		Fgfbp1	Kndc1
Daam1	Pdha1	Limch1		Fkbp11	Lax1
Dancr	Pdpn	Lims2		Fkbp3	Lgals3bp
Dand5	Pgap2	Lmna		Fnd3c2	Lgmn
Dazl	Pgc	Lpar5		Foxf2	Lingo3
Dcbld1	Phyh	Lrp10		Foxl1	Lrrc20
Dcc	Pi16	M6pr		Fra10ac1	Lrrc45
Dclre1a	Pigv	Mafk		Frg1	Luc7l
Dcun1d2	Pigz	Maged2		Fundc2	Lyzl4
Dcun1d3	Pipox	Manba		Fus	Mal2
Ddhd2	Pir	Manbal		Fxn	Mamstr
Ddias	Platr20	Manf		Galnt12	Map3k8
Ddit4l	Pld6	Map7d1		Gas1	Map4k4
Ddx4	Plekha4	Mars		Gatad1	Mapk8ip2
Ddx47	Plekhf1	Mat2a		Gatm	Mcoln3
Ddx59	Plk5	Mcfd2		Gchfr	Men1
Dido1	Plp1	Mcoln1		Ggact	Mex3b
Dio3	Pls3	Med12l		Ggnbp2	Mex3d
Dis3l	Pmm1	Med22		Gins1	Mgat4b
Dmrtb1	Podxl2	Mmaa		Gjb5	Mgst2
Dnah6	Ppfia4	Mri1		Gjd2	Mical1
Dnaja2	Ppl	Mrps10		Glo1	Minpp1
Dnajb13	Ppm1k	Mrps18b		Glrx2	Mlycd
Dnajb9	Ppp1r14c	Msl3l2		Glrx5	Mmp13
Dnali1	Ppp2r5a	Mtfmt		Gm11549	Mmp1b
Dock10	Prom1	Mvk		Gm13003	Mnx1
Dpep2	Prps1	Mvp		Gm13889	Moap1
Drosha	Prr7	Myadm		Gm14124	Mpi
Dusp13	Prrg3	Mycn		Gm15408	Mpst
Dusp18	Prrt1	Mydgf		Gm1673	Mrpl23
E130311K13Rik	Prrx2	Myh9		Gm5148	Ms4a7
Echdc3	Ptar1	Myl12b		Gm5532	Mxra7
Ecm2	Ptgis	Myl6		Gm6525	Myh6
Edn3	Ptma	Nat2		Gm7173	Myl10
Efcab5	Ptprf	Ndufs2		Gmnn	Myzap
Efcab7	Pycard	Nenf		Gnl3l	Mzb1
Efhb	Rab11fip4	Nid1		Golim4	Nat8l
Eif2ak1	Rab9	Nipa2		Gopc	Ndp
Eif4enif1	Raet1d	Nprl3		Gpbar1	Nfkbil1
Eif4g2	Raph1	Nt5c2		Gprc5d	Ninl
Enox1	Rassf4	Ntf5		Gpx1	Nlgn2
Epc2	Rbck1	Ntmt1		Gramd3	Nnt
Ephb1	Rbpms	Nuak1		Grb2	Noxa1
Eqtn	Rem1	Nubp2		Grb7	Npb
Erlin1	Rfxap	Oas1g		Grcc10	Nps
EU599041	Rgma	Ogdh		Gstt1	Nptxr
Exosc10	Rgs9bp	Ogfod1		Gstt3	Nr1h5
Faap24	Rhbdd3	Ogfr		Gtf2h5	Nr5a1
Fam124b	Rmi2	Parm1		Gtf3a	Nrm
Fam166a	Rnaset2b	Parva		Guk1	Nrn1
Fam169b	Rnf223	Pdia3		H19	Nsg1
Fam186b	Rpusd4	Pet100		Hacd1	Nt5c3b
Fam192a	Rsbn1l	Pex10		Hagh	Nudt17
Fam193a	S1pr5	Pex11b		Hand2	Nup107
Fam19a3	Sapcd2	Pex14		Hapln3	Nupr1l
Fam209	Scrib	Pex19		Hebp2	Nxf7
Fam20a	Scx	Pfn1		Hemgn	Obsl1
Fam217a	Sdhc	Phlda3		Hes6	Odf2l
Fam222b	Sel1l3	Phldb2		Hes7	Odf4
Fam227b	Sema4a	Pi4kb		Higd2a	Olfr920
Fam71d	Sema5b	Pibf1		Hint1	Onecut3
Fbxo11	Sfrp1	Piezo1		Hist1h1b	Osbpl3
Fbxw10	Sgk1	Pigu		Hist1h1e	Osgep
Fcgr2b	Slc15a2	Pih1h3b		Hist1h2ab	Otop2
Fcgr4	Slc16a2	Plau		Hist1h2ak	Otos
Fetub	Slc1a3	Pld3		Hist1h2an	P4hb
Fev	Slc22a7	Plekhh1		Hist2h2ac	Pappa
Fgf1	Slc27a2	Plscr2		Hist2h2bb	Pbx2
Fgl1	Slc27a3	Pltp		Hltf	Pck2
Fhl4	Slc2a3	Pmm2		Hmgn1	Pcmtd2
Fndc1	Slc2a8	Pnkp		Hnrnpa0	Pcp2
Fndc3a	Slc5a10	Poln		Hnrnpdl	Pcsk1n
Fndc7	Slc5a11	Polr3d		Hoxa2	Pcx
Folr2	Slc9b2	Pomgnt1		Hpgds	Pdcl
Foxm1	Slit3	Por		Hrk	Penk
Gal3st2	Sncb	Prdx3		Hscb	Pex6
Galnt6	Snrpn	Prim2		Hspa4	Pgm1
Galntl6	Socs1	Prnp		Hspb11	Phf19
Gdap1	Spns1	Psma4		Hunk	Phlda2
Gimap8	Spon2	Psmd11		Idnk	Pik3ap1
Gip	Spry1	Pus10		Ier3ip1	Pip4k2b
Gipc2	Sptssa	Rab11b		Ier5	Pip5kl1
Glce	Stk32a	Rab1b		Ift57	Plcb4
Glt8d2	Stoml1	Ralb		Ift74	Plcg1
Gm1123	Stx6	Rassf1		Igf2bp1	Pld4
Gm1141	Sun1	Rassf8		Ikzf5	Plekhh3
Gm13128	Svep1	Rbks		Impa1	Pnmal2
Gm14137	Swap70	Rbm42		Inpp1	Pofut1
Gm14635	Syngr1	Rce1		Insig2	Ppat
Gm14827	Sytl1	Rdh11		Insl6	Ppfia3
Gm19757	Taf10	Rdh13		Iqcf4	Ppm1m
Gm2016	Tarsl2	Reep4		Irak4	Ppp1r3g
Gm21319	Tasp1	Rell2		Itpripl1	Ppp3cb
Gm364	Tbx2	Rer1		Jade1	Prl2c5
Gm4858	Tcf15	Rfxank		Jrkl	Prl6a1
Gm5083	Tcfl5	Ring1		Kazald1	Prodh
Gm5129	Tctn1	Rnpep		Kcna2	Proz
Gm6297	Tdgf1	Rpn2		Kcnab1	Prr23a3
Gm7102	Thap4	Rrp7a		Kcnd1	Prss12
Gm8300	Thbs1	Rsu1		Kcng2	Prss44
Gm8817	Tln2	Rusc2		Kcnk1	Ptpn20
Gm8994	Tmem141	Rwdd2b		Kcns1	Ptpn3
Gnrh1	Tmem150b	Sbno2		Kctd15	Pus7
Golph3l	Tmem159	Scarb1		Kctd2	Pus7l
Gp1ba	Tmem191c	Schip1		Kif21a	Pwp2
Gpatch3	Tmem9	Scyl1		Klf14	Rab31
Gpr87	Tmsb15b1	Scyl3		Klf6	Rab6b
Grin2b	Tnfrsf11a	Sdha		Klhl2	Rac3
Grk5	Tnni3	Sec13		Klhl22	Ramp2
Gspt2	Top2b	Sf3b4		Klhl40	Rasal1
Gtf2f1	Traf4	Sh3gl1		Knop1	Rasl11a
Gtse1	Trappc6a	Slc12a4		Krtcap2	Rbbp8nl
Guca1a	Trim2	Slc16a1		Lage3	Rbm20
Gucy2c	Trmt2b	Slc25a24		Larp6	Rbpjl
Halr1	Trpv6	Slc27a4		Lbr	Rdm1
Heatr3	Tspan17	Slc30a2		Lcmt1	Reck
Hecw2	Tssk6	Slc33a1		Ldlr	Rhox2a
Hephl1	Ubald2	Slc35e1		Lig1	Rhox2d
Hist1h1a	Ube2e2	Slc39a1		Lmnb2	Rhox2f
Hmgn3	Use1	Slc39a3		Lmo2	Rhox2h
Hormad1	Uty	Slc52a3		Lonp1	Rhox4a
Hsdl2	Vat1l	Slc6a14		Lrig3	Rhox4b
Hsf5	Vbp1	Slc7a5		Lrpprc	Rhox4c
Hydin	Vdac1	Smim7		Lrrc10b	Rhox4e
Ick	Vmac	Snd1		Lrrc47	Rhox4f
Ifitm10	Vrk2	Snx33		Lsm1	Rhox4g
Igll1	Wdr59	Spaca6		Lsm8	Rhpn1
Igsf11	Wipf1	Specc1		Lsmem1	Riiad1
Igsf23	Wnt3a	Spint1		Ltb4r2	Rims4
Il13ra1	Xlr5c	Spint2		Ltbr	Ripk3
Il17f	Ybx3	Sppl2b		Luc7l	Rsph1
Il18	Yif1b	Srprb		Luc7l3	Rspo4
Il1r1	Ypel1	Ssu72		Lypla2	S100b
Il2rg	Zfand1	St14		Magee1	S1pr2
Il34	Zfp219	St3gal4		Mal2	Samd14
Il6ra	Zfp354a	St8sia4		Man1a2	Samd8
Inhbc	Zfp395	Stt3a		Matn4	Sapcd1
Ino80	Zfp524	Stx18		Mbtps1	Sbk2
Ino80d	Zfp575	Sumf2		Mcee	Scarf2
Inpp4b	Zfp692	Tacstd2		Med17	Sdsl
Inpp5d	Zfp712	Tax1bp3		Meis1	Sec14l1
Ints12	Zfp787	Tbc1d2		Metap1	Senp2
Iqcf1	Zfp85	Tbrg1		Metap2	Senp5
Iqcg	Zmat5	Tcf25		Mex3d	Serpinb9c
Irak3	Zpbp	Tead4		Mgarp	Serpinb9e
Itga6	Zscan2	Tex264		Micu3	Sez6l
Kalrn		Tfap2a		Mier1	Sfmbt2
Kank4		Thap7		Mif4gd	Sgcb
Katnbl1		Tkt		Mip	Sik1
Kbtbd12		Tldc1		Mnat1	Six5
Kbtbd6		Tmed10		Mnd1	Slamf1
Kcng4		Tmem120b		Mocs2	Slc16a13
Kcnv2		Tmem127		Morc4	Slc16a9
Kctd4		Tmem150a		Mpg	Slc1a2
Kif3a		Tmem214		Mphosph10	Slc22a18
Kif9		Tmem240		Mphosph8	Slc23a1
Klf3		Tmprss2		Mpp6	Slc25a12
Klhl35		Toe1		Mpped2	Slc26a10
Klhl6		Tomm40		Mpz	Slc29a2
Kpna1		Tor1aip1		Mrfap1	Slc2a2
Krt12		Tpbg		Mrpl20	Slc30a7
Krt28		Tpm1		Mrpl33	Slc36a2
Krt80		Tpm2		Mrpl34	Slc38a10
Lair1		Tpm3		Mrpl42	Slc6a17
Lamc2		Tpm4		Mrpl52	Slc6a2
Lat2		Traf2		Mrpl53	Slc8a2
Lca5l		Trappc12		Mrps14	Smoc1
Lctl		Trappc3		Mrps16	Snx10
Leng1		Trip10		Mrps18c	Snx21
Leo1		Trmt1l		Mrps28	Snx31
Letm2		Trmt2a		Mrps33	Sp4
Lgi3		Tsku		Mrps34	Spats2
Lig4		Tspan8		Mrps6	Speg
Lman1l		Tssc4		Msx3	Spock2
Lmod1		Tuba1a		Mt1	Srcin1
Lmx1a		Tuba1b		Mt2	Sspo
Loxhd1		Tubb6		Mtch1	Sstr2
Lrcol1		Twf1		Mthfd2	Stat5b
Lrrc25		Txndc5		Mtrf1l	Stim1
Lrrc28		Ubb		Mycl	Stk4
Lrrc49		Ube2e1		Myl10	Stx16
Lsg1		Ube2g2		Myoz1	Syne4
Lsp1		Ube2n		Myzap	Tatdn1
Ltf		Ugp2		N4bp2l2	Tbcel
Lypd5		Unc13d		Napg	Tbkbp1
Lztfl1		Unc45a		Ndfip2	Tbpl1
M1ap		Uqcc1		Ndufa2	Tbx18
Mad1l1		Uros		Ndufa7	Tcn2
Mad2l1		Vasp		Ndufaf2	Tead1
Mael		Vcl		Ndufaf4	Thap2
Mageb3		Vgll3		Ndufaf6	Thbd
Mal		Vps11		Ndufb3	Tmed7
Map1a		Vps45		Ndufb4	Tmed8
Map3k6		Wars		Ndufc1	Tmeff1
Map4		Wdr1		Ndufc2	Tmem101
Mapk14		Wdr41		Ndufs6	Tmem110
Mapk6		Wls		Ndufv3	Tmem132e
Mapkapk5		Xaf1		Nepn	Tmem200c
Matn1		Xlr		Nfyb	Tmem211
Mbnl1		Xlr5b		Ngrn	Tmem252
Mcph1		Ythdf2		Ninl	Tmem98
Mdm2		Ywhah		Nipsnap1	Tmpo
Me1		Zbed5		Nkain2	Tmprss13
Med6		Zbtb42		Nkapl	Tmprss4
Mfap5		Zfp316		Nme1	Tnks2
Mia2		Zfp36l1		Nmt2	Tom1l1
Mis12		Zfp697		Nol7	Tpcn1
Mkrn2os		Zfp933		Nom1	Tpgs1
Mlh3		Zfpl1		Nop10	Traf3ip3
Mllt11		Zfyve19		Npw	Traf6
Mmrn2		Zxdb		Nrarp	Trim25
Mns1		Zyx		Nrm	Trim8
Morn3				Nrn1	Trim9
Mov10l1				Nt5c3	Tspan18
Mpp4				Nt5c3b	Tspear
Mroh7				Nt5m	Tst
Msantd1				Ntpcr	Ttc7
Msantd4				Nucks1	Ttf2
Msh4				Nudcd2	Ttr
Msl3				Nudcd3	Tubgcp5
Mslnl				Nudt1	Txnrd1
Mtfr2				Nudt14	Uaca
Mtus2				Nudt16l1	Ubr2
Muc13				Nudt17	Ucp3
Mx1				Nudt3	Unc93b1
Myh11				Nup107	Uqcr11
Mylk3				Nupr1l	Ush1c
Myo16				Odf2l	Wdr24
Myo1c				Ola1	Wdr54
Myo1g				Orm1	Wnk3
Myt1l				Otud7a	Wnt11
Naa35				Ovca2	Xpot
Naalad2				Oxct1	Xylt2
Naip1				P3h4	Ybey
Nanos1				Pak2	Zbbx
Napsa				Pank1	Zc3h10
Ncam1				Paox	Zfp12
Nckap1l				Parp2	Zfp202
Ndc80				Pbdc1	Zfp467
Nedd4l				Pbrm1	Zfp507
Nefh				Pbx3	Zfp626
Nek10				Pcbd1	Zfp651
Net1				Pcyox1l	Zfp710
Nfat5				Pdap1	Zfp715
Nfe2				Pde7a	Zfpm1
Nfil3				Pdia6	Zhx2
Nfkb1				Pdlim2	Zic5
Nfyc				Pecr	Zmat3
Ngfr				Peg12	Zmynd10
Ngly1				Pfdn1	Zscan26
Nkiras1				Pfdn2
Nlrc3				Pgls
Nlrp9b				Pgp
Nme5				Pgrmc2
Nol10				Phf5a
Nol8				Phlda2
Nop14				Pianp
Npm2				Piezo2
Nppa				Pigw
Nqo1				Pigx
Nrap				Pih1d2
Nrg1				Pin1
Nrip2				Pip5k1a
Nrip3				Pip5kl1
Nsf				Pkdcc
Nsmce2				Pkp3
Nup35				Plod1
Nxf1				Pnmal2
Oacyl				Pnoc
Obox6				Polr1d
Ofd1				Polr2d
Ogn				Polr2f
Omd				Polr2i
Osbpl9				Polr3g
Otof				Polr3k
Otud6b				Pomp
Ovol1				Pop5
P2rx5				Pou3f1
P2rx7				Pou5f2
P2ry6				Ppic
Padi4				Ppm1m
Paf1				Ppp2r2a
Paqr8				Ppp2r2c
Pcdhga8				Pqbp1
Pcf11				Praf2
Pcolce2				Prdm8
Pde6a				Prdx6b
Pde6g				Prkra
Pdxdc1				Prorsd1
Pdzd2				Proz
Pecam1				Prpf40a
Pfn4				Prpf4b
Pglyrp1				Prpf6
Phf11a				Prr23a3
Phospho2				Prss16
Phtf1				Prss43
Piwil1				Prss44
Piwil2				Prss50
Pkd1l2				Psen2
Pla1a				Psmg3
Pla2g2e				Psmg4
Pla2g4c				Pspc1
Pla2g4e				Ptpn18
Plaa				Ptrh2
Plcb2				Pum1
Plcd4				Pus7l
Plk2				Pycrl
Pnn				Pyurf
Pole4				Qdpr
Poli				Rab28
Polr3f				Rabepk
Pon3				Rad51
Pou4f1				Ranbp1
Pou4f2				Rasef
Ppp1r21				Rasip1
Ppp1r36				Rbbp4
Ppp1r8				Rbm25
Ppp3cc				Rbm39
Pramef17				Rbm46
Prdm12				Rbp1
Prdm16				Rbp4
Prokr2				Rbx1
Prss56				Rep15
Psen1				Retn
Psg17				Rfc1
Pstpip1				Rfx8
Ptgs1				Rgs10
Pth2r				Rhebl1
Ptpn12				Rhod
Ptpn2				Rhoq
Ptpn22				Rhox13
Ptpn7				Rhox4d
Ptprb				Rhox5
Ptprr				Rhox9
Pvr				Rilpl1
Pygm				Rita1
Rab3c				Rmdn1
Rab6a				Rnf113a1
Rab7				Rnf186
Rab7b				Rnf187
Ramp1				Rnmt
Rasgef1c				Romo1
Rbbp6				Ropn1l
Rbbp8				Rorb
Rbm12b2				Rp9
Rbm6				Rpl35a
Rbmx2				Rpl37
Rbp7				Rpl8
Rbpj				Rpp25l
Rc3h2				Rprml
Rcsd1				Rps15a
Rdh16				Rps19bp1
Rex2				Rps20
Rfwd3				Rps21
Rgsl1				Rps27l
Rhof				Rps3
Rhot1				Rps5
Rhox10				Rraga
Ribc1				Rras
Rimbp2				Rsph1
Rimbp3				Rtf1
Rims2				Rtn4rl1
Riok3				Runx3
Ripk1				S100a1
Rnf168				Sac3d1
Rnf222				Sat2
Rnf24				Scg5
Rnpc3				Sdcbp
Robo3				Sde2
Rpgrip1				Sdhaf1
Rpgrip1l				Sdhaf4
Rph3a				Sec23b
Rpl10l				Senp2
Rs1				Serbp1
Rsl1				Serf1
Rsl1d1				Sertad4
Scel				Sez6l
Scg3				Sf3b2
Scml4				Sfr1
Scoc				Sfrp2
Scpep1				Sfrp5
Scrn1				Sfxn1
Sec16b				Sgk2
Senp1				Sh2b2
Setmar				Sh2d5
Sfmbt1				Sh2d7
Sfxn4				Sit1
Sh3pxd2a				Siva1
Siglece				Six3
Slc10a1				Slc1a5
Slc10a6				Slc25a4
Slc18b1				Slc39a5
Slc23a2				Slc45a1
Slc25a31				Slfn4
Slc25a48				Slirp
Slc26a1				Slitrk1
Slc26a2				Slpi
Slc26a4				Sltm
Slc26a8				Smad6
Slc35e2				Smad7
Slc35g3				Smc1a
Slc43a3				Smc2
Slc4a10				Smc3
Slc4a5				Smim10l1
Slc7a6os				Smim10l2a
Slc9a2				Smim11
Smap2				Smim12
Smc1b				Smim4
Smox				Smndc1
Snx4				Snap47
Sorbs3				Snca
Sox30				Snhg6
Sp110				Snrnp25
Sp9				Snrpd3
Spata17				Snx24
Spata22				Snx5
Spata31d1a				Sobp
Spats1				Socs2
Spdl1				Sod1
Spdye4b				Soga3
Spef2				Sowahd
Srpk1				Sox2
Ssc5d				Sox21
Ssh2				Sox3
Ssmem1				Sox4
Stam2				Sox9
Stau1				Spc24
Stk31				Spink10
Stk32c				Spopl
Stk36				Srd5a1
Stkld1				Srp19
Stpg1				Srrm1
Strip1				Srsf9
Strip2				Ssr3
Stxbp5l				Sssca1
Supt7l				Sstr2
Sycp1				Stap2
Sycp2				Stard8
Syf2				Stc2
Syt6				Stk4
Syt7				Strn3
Sytl4				Syndig1l
Tacc2				Sypl
Tacr3				Syt13
Tada3				Tada2a
Taf5				Tatdn1
Taf7				Tbca
Taf7l				Tbcel
Taf9b				Tbpl1
Tbc1d23				Tc2n
Tbx3				Tceal1
Tbx3os2				Tceal3
Tcaim				Tceal8
Tcstv1				Tcf7l2
Tdrd9				Tcof1
Tdrkh				Tctex1d2
Tecta				Tdg
Tek				Tex30
Terf2				Tex9
Tesc				Tfam
Tesk2				Them6
Tex11				Thnsl2
Tex12				Thy1
Tex14				Tigd2
Tex16				Timm10b
Tex35				Timm13
Tex38				Timm8b
Tg				Tlcd1
Tie1				Tmc1
Tigit				Tmem101
Tktl1				Tmem107
Tktl2				Tmem114
Tlk2				Tmem121
Tmcc1				Tmem126a
Tmem132c				Tmem158
Tmem184c				Tmem160
Tmem71				Tmem167
Tmlhe				Tmem173
Tmprss5				Tmem208
Tmsb15a				Tmem219
Tnfaip6				Tmem237
Tob1				Tmem256
Topaz1				Tmem258
Tph2				Tmem30a
Tpr				Tmem50a
Tpx2				Tmem51
Trabd2b				Tmem74b
Traf1				Tmie
Traip				Tmsb15b2
Trdmt1				Tmx1
Trhr2				Tnrc6a
Trim31				Tomm7
Trim43a				Tomm70a
Trim66				Top2a
Trpa1				Tpp2
Trpm3				Trappc5
Trpv3				Trip6
Tsc22d1				Trmt10a
Tshz2				Trmt6
Ttc29				Trnt1
Ttc30b				Trpv1
Ttc39a				Tspan13
Ttc39d				Tspan3
Ttc8				Ttc32
Ttn				Tuba8
Tulp2				Tubgcp5
Txndc2				Txn1
Uba1y				Txnrd3
Ubap2				U2surp
Ubap2l				Uba6
Ube2d3				Ubc
Ube2u				Ube2b
Ubtfl1				Ube2q1
Ulbp1				Ube2ql1
Upk1a				Ube2r2
Upk3bl				Uimc1
Usp1				Upf3b
Usp16				Uqcc2
Usp17la				Uqcc3
Usp17lc				Uqcrh
Usp42				Urod
Usp53				Utp23
Usp9y				Vamp5
Uspl1				Vapa
Uxs1				Vdac2
Veph1				Vegfb
Vil1				Vkorc1
Vwa1				Vps36
Vwce				Vps4b
Wasl				Vstm2a
Wdpcp				Wbp11
Wdr47				Wdr3
Wdr5b				Wdr43
Wdr64				Wdr60
Wdr70				Wee1
Xirp1				Wt1
Ylpm1				Wtip
Zar1				Ybey
Zbtb1				Yrdc
Zbtb38				Yy1
Zc3h8				Zbtb8os
Zcwpw1				Zc3h10
Zeb1				Zc3hc1
Zfand2a				Zcchc17
Zfand5				Zcchc9
Zfp108				Zdhhc9
Zfp111				Zfand6
Zfp300				Zfp180
Zfp35				Zfp292
Zfp352				Zfp326
Zfp438				Zfp511
Zfp51				Zfp593
Zfp534				Zfp764
Zfp54				Zfp771
Zfp560				Zfp938
Zfp566				Zfx
Zfp57				Zic2
Zfp583				Zmat2
Zfp59				Zmat3
Zfp600				Zmynd10
Zfp605				Zranb2
Zfp708				Zrsr2
Zfp709
Zfp719
Zfp750
Zfp78
Zfp809
Zfp820
Zfp846
Zfp882
Zfp93
Zfp936
Zfp955b
Zmynd11
Zscan29
