# Supplementary material for: Capturing trophectoderm-like stem cells enables step-wisely remodeling of placental development
Source: Protein Cell. 2025 Nov 10;17(4):339–56. doi: 10.1093/procel/pwaf098 (PMC13107561; doi:10.1093/procel/pwaf098)
Supplement: pwaf098_Supplementary_Data [file pwaf098_supplementary_data.zip › PAC-25532-DP-Table S1 (2).xlsx]

## Sheet: Sheet1
2-cell	TE3.5	TE4.5	ExE
Lrrc25	Mrpl44	Emc3	Mrps14
Dpysl5	Spi1	Rasgrp1	Mrps28
Csf3	Fkbp4	Yipf1	Sdsl
Clvs1	Rnf208	Nop16	Endou
Sp7	Tigar	Kxd1	Sfmbt2
Arhgef6	Efnb1	Manba	Prkcsh
Sugp1	Psme2	Tmem41a	Stat5b
Dis3l2	Rab5c	Notch2	Peg3
Pde9a	Wbp1	Ebi3	Myl7
Hs3st5	Bloc1s2	Taldo1	Mrpl13
Pak7	Gpr4	Rell2	Slf1
Rbp7	Cacul1	AU018091	Mrps36
Cnr1	Sh3bgrl2	Fen1	Trim28
Kif9	Ppp1cc	Snrpb	Mif
Mast2	Isca2	Tulp1	A2m
Tulp4	Wfikkn1	Adap1	Fxyd2
Zfp128	Egln1	Ogdh	Vav2
A930031H19Rik	Tbc1d10c	Lmf1	Fndc4
Rnd2	Rabac1	Mrps10	Prph
Ap3m2	Frrs1	Tspan14	Alg2
Bdp1	Zmpste24	Flywch1	Jsrp1
Samd7	Pafah1b3	Nr1i2	Pecr
Mboat4	Pdlim4	Commd1	Trp53i13
Cds1	Mrpl41	Zfp42	Bloc1s4
D630033O11Rik	Nat8	Liph	Ggact
Meox2	Ap5z1	Pex16	Pcsk9
Glis1	Gm3604	Rad9b	B4galt1
Peli3	Ephx1	Adamts8	Ndufb3
Iqca	Trpt1	Rrp9	Sgcb
Srbd1	Wdr59	Gm2093	Atp6v0a1
B3gat2	Sash3	Psmd8	Dtnb
Klf10	Epcam	Ugdh	Arhgap27
Cxcl9	Fhl2	Plp2	Bmp8a
Rnf182	Ankrd29	Rasgrf1	Blk
Gnb5	Zpbp	Scara5	Vstm5
Sh3bp4	Gm7008	Tbcd	Anp32e
Tmcc3	Fibp	Fam89a	Rpp25l
Dennd3	App	Pus3	Tars2
Cdh22	Coprs	Vezt	AU041133
Stk32b	Coq7	C1qbp	Gdap1l1
Pcf11	Mypop	Pdlim7	Klk9
Tgm4	Pik3r2	Cox5a	Aox3
Icam5	Aldh3a1	Rpf2	Dpy19l1
Lrrc18	Snrpn	Ift52	Gchfr
Fam117a	Borcs7	Ssbp1	Akr1c19
Lmcd1	Vamp3	Capn2	Dhrs7c
Arel1	Sycp3	Ddx5	Lacc1
Agpat1	Slc37a2	Dab2ip	Zbbx
Slx4ip	Zfp36l3	Ier5	Tbx10
Cadps	D930028M14Rik	Ly6a	Plekhh2
Cfb	Mthfsl	B4galt7	Dtymk
Jmy	Rps6ka1	Mical2	Ciz1
Tox3	Chmp4b	C3ar1	Eif3k
Dsel	Zfp185	Alg8	Rpl21
Cul4b	Bean1	Meis3	Gm14317
Inpp5d	Cd79b	Ate1	Zfp971
EU599041	Cnksr1	Gcdh	Nrarp
Mcc	B3gnt8	P2rx4	Rab37
Pygo1	Gpx2	Eif5a	Gng11
Sec14l5	Bbip1	Nif3l1	Fnd3c2
Mrc1	Zfp422	Ythdf2	Eif4ebp1
Nfasc	Slc2a3	Eif3h	Rmdn1
Pygm	Fam131c	Cox7c	Nudcd1
Rora	Sat1	Exoc3l	Pdlim3
Nxf2	Hps1	Hist2h3b	Lrig3
Acat1	Dync1h1	Phlda1	Chl1
Olfr161	Zfp931	Ackr4	B230311B06Rik
Ccdc166	Tm6sf1	Mrpl38	Sertad4
Morc2a	Asprv1	Stard6	Gstt1
Cd8a	Prdx6	Tpm3	Cyp2d22
Tcirg1	Tmprss3	Rbfa	Hes1
Usp32	Cwc27	Tcf23	Cpsf6
Rnf43	Rnaset2b	Hist1h2ai	Polg2
Igtp	Slc25a14	Slx1b	Tab1
Ppp6r2	Gm12171	Lhfp	Wdr35
Dcaf6	Gpr107	Gm8439	Ace
Aif1	Tnk1	Zfp948	Rbm11
Bfsp1	Il22ra2	Hist1h2ad	Amt
Capn11	Zfp866	Vsir	Tbc1d4
Snupn	Smc4	Mettl7b	Snx21
Ep400	Dyx1c1	Mrps7	Lzts2
Irf1	Ssh3	Rbks	Sox3
Tgfbr3	Tmem191c	Rnaseh1	Trf
Tex36	Tpk1	Sfxn2	Dennd2a
Pcgf1	Dync1li2	Gtf2f2	Bag4
Dmc1	E2f6	Dazap1	Slc25a27
Rnf26	Il17re	Umps	Mettl21a
Nxt2	Mxd3	Elfn1	Casq1
Bche	Foxd2	Thtpa	Baiap2l2
Slc38a8	Oplah	Ears2	Kmo
Osr2	Zfp251	Rbbp7	Dlx4
Paxip1	Gm26685	Rdh14	Setd7
Spata6	Rpl12	Sgk3	Kazald1
Slmap	Etfbkmt	Tecpr1	Gba2
Ankfy1	Sms	Zfp85	Oxct2b
Fut10	Neil1	Ctnnbl1	Klhdc8a
Nme9	Slc5a11	Bcat1	Kif12
Spire1	Rab17	Sbds	Hax1
Islr2	Hoxa11	Necap2	Nupr1l
A530064D06Rik	Tepsin	Phax	Zfx
Vwa2	Gdf15	Cbx8	Zfp358
Cdh20	Ptgfr	Mob3c	Anxa5
Gys2	Sfxn5	Oma1	Enkur
Kbtbd4	Cyth2	Commd10	Edar
Crispld2	Tbck	Ccdc84	Eef1g
Sec24c	Csf2rb2	Reep5	Rgs7bp
Ces3b	Dnase2a	Nup43	Cox7a2
Grin2a	G730013B05Rik	Ogfod3	Ddx23
Polr3a	Isoc1	Nae1	Ap1s3
Gpn2	Aco1	Zbtb22	Aars2
Exosc10	Xpa	Tnfaip2	Foxb1
Clpx	Lppos	Surf2	Car14
Fam169b	Txlnb	Dnajc11	A230028O05Rik
Clca1	Ythdf2	Pomgnt1	Akr1b10
Sntg1	Cckbr	Rbm8a	Cops2
Uap1	Mpdu1	Gstp2	Jrkl
Fzd5	Ovol2	Pi4kb	Lbh
Ccdc157	Pqlc3	Zfp959	Il15
Tbc1d2b	Tmem266	Zfp61	Tmem86b
Gphn	Slc25a13	Tmub2	Olfr267
Atg14	Igsf21	Irx3	Pck2
Plxna1	Mknk1	Tacstd2	Irf2bp2
Gpc2	Nlrp10	Myof	Slirp
Cnga3	Timm8a2	Fbxo15	Dnajc24
Cass4	Jarid2	Rhox6	Slc35d1
Lrrc1	Fam161a	Dnm2	Gpr162
Ttll11	Mid1ip1	Tbrg1	Etv5
Ccser2	Slc30a4	Coq9	Tusc3
Sema3d	Stk33	Pdcd2	Trmt44
Prkx	Nanos3	Uqcrc1	Rbmxl2
Tsc22d3	Epas1	Mtg2	Rps7
Pnrc1	Harbi1	Ino80e	Tmem262
Mios	Fbxw9	Ifnk	Sox4
Slk	Vsig10	Zcchc7	Six3
Adcy2	Phyh	Mat2a	Hsd17b4
Mest	Rabif	Dok3	Robo4
Gm15217	Smco2	Gpr157	Eif2ak2
Polr3f	Thbs1	Ggcx	Map2k5
Cbln3	Adgrg6	Impdh2	Eng
Arhgap15	Mapk13	Slc28a3	Grk2
Zfp868	Rsph4a	Cry2	Nudt16l1
Zim1	Acsl6	Trap1	Layn
Naip6	Eepd1	Kdelr1	Srrm3
Pnp	Kmt5c	Parl	Fmc1
Ifi44	Gja1	Cnih4	Fn1
Zfp78	Etfdh	Prkar1a	Slc36a4
Synm	Sun1	Dnajc30	Mmp14
Ndrg4	Pmch	Hat1	Pspc1
Rpap2	Hoxc6	Ttc30a1	Atp5j2
Fbxo10	Pzp	Grik3	Ube2r2
Rtkn	Spice1	Wnt4	Agl
Pou4f2	Sike1	Hspa9	Nom1
Spata25	Btg1	Psmc5	Dclk1
Tll1	Glyctk	Eif2s3x	Dpyd
Dcbld1	Limd2	Cd247	Dnph1
Ms4a15	Ttc22	Snapin	Rhox4c
Micu2	Siglecg	Plin5	Il11
Krt80	Hes5	Shisa8	Pop5
AW146154	Popdc3	Tmed10	Mpv17l
Yap1	Cemip	Zg16	Mzb1
Tsnaxip1	Ska1	Gadd45b	Bbx
Zfp438	Krt10	Bcl7c	Katnal2
Pank3	Acsf3	Ap1m2	Pitx3
A630001G21Rik	Erlin2	Krt87	Rabepk
Cenpn	Cmc4	Gsta1	Ffar4
Mylk3	Polr3c	Homer2	Dcaf12l1
Pgpep1	Klhdc10	Fem1a	Aar2
Gata5	Gpt	Igsf8	Napg
Tstd1	Cacna1c	Zbed5	Gimap4
Chpf2	Psmb4	Ikbkg	Ltb4r1
Ficd	Spag9	Dbil5	Zfp710
Rtn4ip1	Ube2f	Tsn	Arxes1
Zc3h12b	Prickle4	Rce1	Fam13a
Ccdc14	Dpm2	Twnk	Esd
Helq	Ago2	Oaf	Emx1
Drc7	Adcyap1r1	Orc4	Tpgs1
Adamts4	Casc4	Dnajc2	Gcat
Extl3	Cog2	Slc39a1	Eva1b
Fkbp7	Lsm10	Dscc1	Cd8b1
Numa1	Nckipsd	Azin2	Jakmip2
Ttll4	Tmem213	Slc15a1	H1fx
Crb1	Hepacam	Commd2	Gltpd2
Rnf165	Klf5	Mgst1	Ppwd1
Kif3b	Nr2c1	Pdcd10	Npm3
Epm2a	Hcn2	Uqcrc2	Acot12
Mcf2	Clcn2	Ift81	Fam111a
Mier2	Mdfic	Cmpk1	Sass6
Enox2	Mms19	Nde1	Hdac5
Malrd1	Gpha2	Il4i1	Arl10
Pdia2	Xkrx	Hnrnpf	Tmem50a
Tmem25	Rsrp1	Rmdn2	Pin1
Atp11c	Mov10	Sft2d1	Nt5c1a
Pan3	Fbln5	Amigo2	Metap2
Nktr	Timm17b	Gm16861	Spag6l
Rlf	Cirbp	Tigar	E130006D01Rik
Herc3	Scd1	Cklf	Olfr1535
Sorcs2	Mpv17l2	Tmed8	Kctd16
Ascc2	Phf11c	Tmem86a	Prr23a3
Stk38l	Scnm1	Trmo	Plod1
Gm15290	Gcdh	Ninj1	Zbtb8os
Hepacam2	Tmem183a	Rad54b	Ggnbp2
Rbms3	Eid2b	AA467197	Ap5m1
Kif5a	Fam173b	Vapb	Fam20c
Ankrd44	Qrfpr	Clcn4	Rhox4a
Gm26705	Arfgap2	Wls	Hck
Thsd4	Ginm1	Crlf3	Pofut1
Irs2	Vamp8	Snrpb2	Ftx
Kpna6	Edn2	Gprc5a	Hist1h2al
Hist1h2bj	Metap1d	Ppan	Nefl
Fbxl20	Dppa1	Rfc3	Ndufb7
Mx1	Bace1	Tmem147	Clk2
Cend1	Akr1a1	Nsfl1c	Hnrnpu
Adamts13	Ctdsp2	Eaf2	Mmp1b
Ccdc90b	Oxld1	Taf6l	Shisa3
Tmlhe	Bad	Dnajc7	Pds5a
Tecpr2	Crot	Aph1a	Itpkb
Bgn	Psmd7	Atf4	Fkbp9
Meis2	Ahcyl2	Tpm2	Trim46
Sox30	Myog	Mrpl32	Arc
Nfe2l1	Gdi2	Eif3e	Afp
Cage1	Klhl30	Drg2	Slurp1
Apol9b	Oas1f	Gatb	Mrpl34
Pou3f2	Rgs14	Tmem79	Adam30
Grm4	Clec4a1	Atp5c1	Sypl
Pced1a	Abcb1a	Gpr1	Vti1a
Ribc1	Map1lc3b	Prkaa1	Rps6ka2
Arhgef11	Creb1	Psph	Moap1
Vwc2	Gm6890	Aunip	Syndig1
Ttc37	Erdr1	Hsd17b12	Rita1
Kctd10	Atp5e	Tbl3	Foxh1
Zfp703	Hoga1	Plau	Fbxo48
Jph3	Prrt1	Calm2	Platr10
Ngp	Mum1	Rfesd	Polr1b
Ap3d1	Ppp1r7	Hist1h3e	Myl10
Mospd2	Xrcc1	Mcoln1	Myod1
Rnf169	Syt2	Ggh	Src
Nup210l	Trub1	Eml2	Mre11a
Lrrc34	Trappc6a	Coasy	Thyn1
Arhgap33	Gas2l1	Rnf130	Vstm2a
Prickle3	Sync	Ptprk	Orm1
Fam110c	Apbb1ip	Tmem128	Slc1a5
Hnf4g	Uqcr10	Pa2g4	Scn3b
Sec24d	Trim65	Mmaa	Ldlr
Zfp398	Cmtr1	Cpe	Gper1
Ebf3	Evpl	Elp2	Ang
BC025920	Zfp85	Msx1	Nudcd3
Ccnt2	Scx	Pias4	Olfr985
Hoxa10	Klhl23	Glmp	Erh
Pde2a	L3hypdh	Caml	Setbp1
Zmynd12	Parvb	Zfp112	Ptgdr2
Pard3	Aaed1	A930004D18Rik	Fndc5
Lrrc36	Abcc4	AA986860	Snx24
Slc51a	Abcd4	Abca1	Abcb10
Elk3	Abtb1	Abcb8	Phlpp1
Zfp385b	Acad10	Acaa1a	Tspan32
Ptpro	Acad8	Acaca	Gm21269
Sec31a	Acp5	Acadvl	Sipa1
Pcnx3	Acp6	Acot11	Gm3716
Sctr	Acsm3	Acot9	Atp8b2
Spink13	Actr3b	Actg1	Fmr1os
E2f1	Adad2	Actr2	Rps23
Zdhhc7	Adamts10	Adam19	Tap2
Zfp68	Adamts18	Adamts9	Cdc7
Gramd1c	Adipor1	Adcy7	Atxn7l3b
Sla	Agrn	Adk	Spata45
Itga2b	Agtrap	Adrm1	Khdrbs2
Cbln4	Aktip	Afap1l1	Cnot10
Ccdc148	Alpl	Agrp	BC005561
Amy1	Ank	Ahnak	Kcnh7
Adam17	Ankrd46	Ahsa1	Rnf121
Eif2ak4	Apela	Akt1s1	Slfn4
Serinc4	Arhgdig	Aldh16a1	Ppm1m
Spg20	Arnt2	Alg3	Rnf187
Creb3l4	Asb13	Alkbh3	Cyp4f14
Slc7a11	Asz1	Amotl2	Hspa5
Rapgef6	Atraid	Ano1	Crtam
Aurkc	B3gnt5	Ano6	Top2a
Clec4g	Batf	Anxa2	Slc2a2
Plxdc1	Birc2	Anxa3	Gm16712
Amigo3	Blvrb	Ap1s1	Kitl
Haus4	Bnip3	Ap2m1	Bdh2
Lyve1	C1qtnf4	Arf1	Wfdc13
Foxc2	C8g	Arf4	Actr10
Phf2	Cabp7	Arfgap1	Noct
Trim30a	Cacna1f	Arhgef7	Phox2a
Nxf1	Camk2b	Arl8a	Cmtm3
Rab11fip5	Ccdc28b	Arpc3	Akr1e1
Gpr82	Ccdc80	Asns	Apoc3
Syvn1	Ccnb2	Atg7	Nr2f6
Mslnl	Ccng1	Atp1b1	Pkp1
Ncor1	Cdc42bpg	Atp6v0d1	Fkbp1b
Ccdc38	Cdca3	Atp9a	Chrnb2
Gm1070	Cdkl4	Atpaf2	Sun3
Lamb1	Cdx1	AU021092	Dok6
Rabep2	Cenpa	AU022754	Ubc
Rbm10	Cep44	B3galt4	Siva1
Wdr33	Cep72	B4galnt1	Bola2
Fnip1	Chadl	B4galt3	Gapdh
Zfp677	Chrnb4	Bcap31	Slc39a5
Pcbp3	Coil	Bcl2l12	Cfap36
Cfap53	Col9a2	Bcl7b	Serp2
Brap	Commd6	Blzf1	Pgm1
Ralyl	Coq2	Bmpr1a	Sstr5
Abca17	Cox7a2l	Brms1	Zswim7
Slc7a1	Cpne7	Bud31	Syt13
Prpsap1	Cpxm1	C330018D20Rik	Rhox2d
Tbc1d1	Cpz	Calr	Bloc1s1
Pcdhb16	Creld1	Calu	Prmt9
Tm2d3	Cryz	Cap1	Klhl22
Bpifc	Csl	Capg	Ube2d1
Strbp	Cthrc1	Capn6	Rpl10
Gm21190	Cuedc2	Capza2	Sbk2
Stard13	Cyp2u1	Cars	Ndufaf7
Gpr153	Dapk1	Ccdc17	Otud7a
Piwil2	Dapk2	Cd151	Slc25a40
Tlk1	Dars2	Cd46	Banf1
Mcph1	Ddx3y	Cdc16	Grcc10
Oprd1	Dennd6b	Cdc37	Map4k4
Lhfpl1	Det1	Cdc42ep1	Tfap4
Nacc2	Dgkz	Cdc42se1	Dync2li1
Ptpn22	Dhx34	Cdcp1	Wdr86
Aire	Dhx35	Cdk14	Pde6c
Hmg20a	Dlgap3	Cfl1	Haus2
Pmfbp1	Dnajc4	Chid1	Apoa1
Cdh2	Dnpep	Chmp1a	Hist1h2ak
Samd10	Dusp26	Chst3	Hebp2
Elp4	Dusp4	Chtf8	Scn2b
Inpp5j	Dync2h1	Ckb	Orc6
Slc44a5	E4f1	Cldn4	Galnt7
Gckr	Ebf1	Cldn7	H2afj
Idua	Echdc2	Clic5	Apoc1
Rnf125	Eci1	Cln3	Hibch
Antxr1	Eci2	Cln6	Zfp938
Psd	Efcab2	Cltb	Mrgpre
Map3k4	Efemp1	Cnn2	Col6a2
Fetub	Efna2	Cnpy3	Nps
Rasgef1c	Ehmt2	Cog8	Polr2i
Cfap73	Eif1ax	Col4a1	Tfec
Dnah1	Endog	Commd3	Elp3
Impg1	Entpd2	Copb2	Hrh4
Stag3	Ephb2	Cope	Prss50
Grifin	Ephb6	Copg1	Blmh
Hipk3	Etnk1	Cops3	Tmem220
Leo1	F8a	Coro1b	Cfd
Astl	Fam160b2	Cr1l	Rras2
Pik3r4	Fam166b	Crtap	Egfl7
Slc30a3	Fam174a	Csrp1	Jph4
Otud3	Fam19a5	Cst6	Zic3
Klrb1c	Fam210a	Ctsa	Gm5532
Hhat	Fam98c	Ctsz	Slc16a13
Pxk	Fance	Ctu2	Stim2
Paip2b	Fgf10	Cuedc1	Sprr2a3
Plek	Frmd4b	Cxcr2	Tbc1d31
Bbs2	Ftl1	Cyb561	Ptrh2
Ccdc40	Fuk	Cyb561d1	Man1a2
Txndc11	G0s2	Cyb5b	Gns
Fam53c	Gal3st3	Cycs	Ppic
Soga1	Galnt18	Cystm1	Zfp990
Dnah7c	Gbp8	D17H6S53E	Trim34b
Pla2g2d	Gca	Dctn2	Ifi27l2b
Kntc1	Glod4	Dcun1d5	Alg11
Lsm11	Glt1d1	Ddost	Rnf183
Unk	Gm14327	Ddx28	Adam18
Ube2v1	Gm266	Dffa	Trnau1ap
Zfp541	Gnb1	Dhrs13	Higd2a
Wasf1	Gpr27	Dhx37	Frmd6
Platr30	Gprasp2	Dkk1	Akap5
Ano3	Gpx7	Dnajb6	Glrx2
Eml6	Grin1	Dnajc17	Slc6a1
Ccdc36	Gsc	Dpp3	Klf2
Usp24	Gtf2ird1	Dusp5	Nckap5l
Afap1l2	Gxylt2	Dusp8	Pcdhb15
Rttn	H3f3a	Dync1li1	Sh3gl3
Hhex	Hdac4	Ech1	Pdgfd
Ece1	Hexa	Edem2	Rbx1
Kcnd3	Hexb	Efs	Acss3
BC049352	Hist1h2bb	Egr2	Synpo2l
Kcnk10	Hist1h3h	Eif3g	Aipl1
Casp8ap2	Hist1h4f	Eif6	Dhcr24
Pxt1	Hist1h4i	Emp3	Rasip1
Serpini1	Hist1h4j	Ercc1	Tshb
Mfn2	Hist1h4n	Ergic2	Clic1
Rnf34	Hkdc1	Erlec1	Adat1
Flrt3	Hoxa5	Etfa	Aen
Rnf40	Hoxd4	Exosc9	Prkab2
Syngap1	Hoxd9	Ext2	Tspan6
Prg4	Hprt	Faf2	Dnajc12
Gpn1	Htr6	Fam129a	Colec12
Npc1	Ifit2	Fam136a	Ift88
Psme3	Igsf1	Fam189a2	B230312C02Rik
Tns4	Igsf9	Fam3c	Mapk8ip1
Rgs8	Il17d	Fam76a	Obsl1
Lsp1	Impact	Fam83h	Rpl28
Bpgm	Inhbb	Fdps	Ppa2
Cdk6	Itm2a	Fes	Trim71
Slc35g3	Jund	Fig4	Fam229b
Rbm44	Kank3	Flii	Grb7
Fam19a2	Kcns3	Fosl2	Rhox4f
Sptbn1	Kctd5	Fpgs	Tnnt1
Nipbl	Kdelc2	Frk	Arl6ip6
Champ1	Kdm2b	Ftsj1	A330102I10Rik
Eif4ebp3	Kdsr	Fuca1	Aard
R3hdml	Khdc3	Fut8	Abhd17b
Pofut2	Kifc5b	Fxyd3	Acbd7
Klhl32	Klf1	Fzr1	Acot1
Tspan5	Klf13	Galk2	Acsl4
Ripply2	Klhl5	Galnt3	Acyp1
Chd6	Kremen2	Gas8	Adam21
Msantd1	Lepr	Gba	Adamtsl3
Shisa7	Lrp11	Ghitm	Adat2
Afg3l2	Lrp2	Gipc1	Adgrg3
Serpina1a	Lrrc14b	Glipr1	Adprm
Esyt3	Ltb	Gm3776	Adrb1
Zfp663	Lynx1	Gm5113	Adrb3
Zbtb21	Lypd6b	Gmfb	Afg3l1
Ccser1	Lypla1	Gmppb	Aga
Elavl3	Lzic	Gmpr2	AI593442
Kcnc3	Macrod1	Gnb2	Ak1
Rgs17	Map2k6	Golt1b	Alcam
Pla2g6	Mark1	Gorasp2	Aldoart1
Ermap	Matn3	Gosr1	Aldoc
Golga4	Mc1r	Gp5	Amn
Dyrk3	Med30	Gpr20	Amotl1
Cxcl10	Mettl5	Gramd4	Anapc11
Pitpnm2	Miip	Grid1	Ankra2
Rhobtb1	Mkrn1	Grwd1	Ankrd11
Lnx2	Mrps26	Gsn	Ankrd55
Hmgcs2	Msra	Hacl1	Aoc1
Tecta	Mtg1	Hdhd2	Aqp11
Faap24	Mturn	Hmgcr	Arf6
Abhd3	Myo1f	Hmox1	Arhgap23
Pcdhga4	Mzt1	Hmox2	Arl16
Cdr2	Naglu	Hnrnpab	Arl6ip1
Kcnu1	Naprt	Hoxc9	Arl6ip4
Tymp	Nln	Hpgd	Arpp19
Lgals12	Nmnat3	Hspd1	Arsj
Dbpht2	Nosip	Iah1	Asb2
Olfr461	Nox4	Il3ra	Asb3
D130017N08Rik	Npy1r	Ilk	Ascl2
Gldn	Nr1h2	Ilvbl	Asgr1
Ints8	Nsun6	Ino80b	Asphd2
Slc9a1	Nt5e	Irgm1	Astn2
Fam214a	Nthl1	Itgav	Atox1
Sdk1	Nudt11	Kcna7	Atpif1
Tpx2	Nudt19	Kif1c	Aurkaip1
Rcbtb1	Nudt2	Klhl26	AY074887
Zfp979	Nxph4	Krt18	B130006D01Rik
Stk10	Nynrin	Krt7	B9d2
Gmeb1	Oip5	Krt8	Barx1
Dmrta1	Parp1	Lad1	Batf3
Herc1	Pdha1	Lamp1	Bbc3
Mllt11	Pdpn	Ldoc1	Bckdhb
Nell2	Pgap2	Lgals9	Bex1
Trps1	Pgc	Limch1	Bms1
Chn2	Pi16	Lims2	Brd3
Scn10a	Pigv	Lmna	Bri3bp
Fryl	Pigz	Lpar5	Btbd11
Gm26839	Pipox	Lrp10	Btg3
Naa30	Pir	M6pr	Bves
Cntnap5a	Platr20	Mafk	Caap1
Kcna3	Pld6	Maged2	Cacng5
Dgkh	Plekha4	Manbal	Cadm1
Trp53bp2	Plekhf1	Manf	Calcr
Rab10	Plk5	Map7d1	Camk2a
Kctd6	Plp1	Mars	Camk2n1
Yes1	Pls3	Mcfd2	Camk2n2
Plcb1	Pmm1	Med12l	Camkk2
Gfra3	Podxl2	Med22	Car12
Actn3	Ppfia4	Mri1	Car2
Zfp341	Ppl	Mrps18b	Casz1
Usp30	Ppm1k	Msl3l2	Cbx5
Phf20	Ppp1r14c	Mtfmt	Cbx6
Btbd19	Ppp2r5a	Mvk	Ccdc107
Prpf18	Prom1	Mvp	Ccdc112
Shank2	Prps1	Myadm	Ccdc13
Ccnjl	Prr7	Mycn	Ccdc3
Kcnq1	Prrg3	Mydgf	Ccdc33
Kif5c	Prrx2	Myh9	Ccdc34
Pttg1ip	Ptar1	Myl12b	Ccdc59
Chrm4	Ptgis	Myl6	Ccdc71l
Mfsd6	Ptma	Nat2	Ccnb1ip1
Dnali1	Ptprf	Ndufs2	Ccsap
Cux1	Pycard	Nenf	Cct2
Ldlrad4	Rab11fip4	Nid1	Cd300lg
Pikfyve	Rab9	Nipa2	Cd320
Pof1b	Raet1d	Nprl3	Cd44
Zbtb34	Raph1	Nt5c2	Cda
Nrp1	Rassf4	Ntf5	Cdc25a
Tube1	Rbck1	Ntmt1	Cdh1
Itih3	Rbpms	Nuak1	Cdkal1
Pcdh15	Rem1	Nubp2	Cdkn2a
Rdh16	Rfxap	Oas1g	Cebpb
Haus6	Rgma	Ogfod1	Cebpd
Syn1	Rgs9bp	Ogfr	Celf1
Mid1	Rhbdd3	Parm1	Celf4
Arhgap26	Rmi2	Parva	Cenph
Efcab14	Rnf223	Pdia3	Cenpm
Nrip2	Rpusd4	Pet100	Cenpp
Pacsin2	Rsbn1l	Pex10	Cenpq
Myom1	S1pr5	Pex11b	Cenpw
A530032D15Rik	Sapcd2	Pex14	Chchd4
AA792892	Scrib	Pex19	Chchd6
Abca14	Sdhc	Pfn1	Chic2
Abca4	Sel1l3	Phlda3	Chordc1
Abcb5	Sema4a	Phldb2	Chst9
Abi3bp	Sema5b	Pibf1	Cisd1
Adcy9	Sfrp1	Piezo1	Cisd2
Adgrd1	Sgk1	Pigu	Cks1b
Adgrf4	Slc15a2	Pih1h3b	Clint1
Adgrl3	Slc16a2	Pld3	Clps
Adh4	Slc1a3	Plekhh1	Cnp
Adh7	Slc22a7	Plscr2	Cnpy2
Adprhl1	Slc27a2	Pltp	Col27a1
Adra1b	Slc27a3	Pmm2	Commd7
Adtrp	Slc2a8	Pnkp	Commd8
Afmid	Slc5a10	Poln	Comtd1
Agtpbp1	Slc9b2	Polr3d	Cotl1
Ahctf1	Slit3	Por	Cox11
AI427809	Sncb	Prdx3	Cox17
Akap11	Socs1	Prim2	Cox7b
Akap8	Spns1	Prnp	Cpne2
Aknad1	Spon2	Psma4	Cpne3
Aldh8a1	Spry1	Psmd11	Ctnnb1
Alg12	Sptssa	Pus10	Ctse
Alox12	Stk32a	Rab11b	Cwf19l2
Als2cr11	Stoml1	Rab1b	Cxcr5
Ampd1	Stx6	Ralb	Cxxc4
Angel2	Svep1	Rassf1	Cyb5a
Ankdd1b	Swap70	Rassf8	Cyp26a1
Ankrd26	Syngr1	Rbm42	Cyp51
Ankrd35	Sytl1	Rdh11	D10Jhu81e
Ankrd36	Taf10	Rdh13	Dad1
Ankrd66	Tarsl2	Reep4	Dcaf12l2
Anln	Tasp1	Rer1	Dcaf17
Ano2	Tbx2	Rfxank	Dctpp1
Ano7	Tcf15	Ring1	Ddah2
Aoah	Tcfl5	Rnpep	Ddc
Aox4	Tctn1	Rpn2	Ddt
Ap1g1	Tdgf1	Rrp7a	Ddx10
Ap1m1	Thap4	Rsu1	Ddx24
Apbb2	Tln2	Rusc2	Ddx25
Apod	Tmem141	Rwdd2b	Ddx50
Aqp7	Tmem150b	Sbno2	Ddx55
Aqp9	Tmem159	Scarb1	Dek
Arg2	Tmem9	Schip1	Denr
Arhgef26	Tmsb15b1	Scyl1	Dhrs4
Arhgef33	Tnfrsf11a	Scyl3	Dhx36
Armc2	Tnni3	Sdha	Dhx40
Armcx5	Top2b	Sec13	Dnajc8
Arntl	Traf4	Sf3b4	Dnmt3b
Arsk	Trim2	Sh3gl1	Dpm3
Art3	Trmt2b	Slc12a4	Dpysl2
Ascl1	Trpv6	Slc16a1	Dtd1
Asgr2	Tspan17	Slc25a24	Duoxa1
Aste1	Tssk6	Slc27a4	Dut
Atad2b	Ubald2	Slc30a2	Dvl2
Atf2	Ube2e2	Slc33a1	E130102H24Rik
Atf6	Use1	Slc35e1	Ebpl
Atg10	Uty	Slc39a3	Ece2
Atg4a	Vat1l	Slc52a3	Eef1b2
Atp6v1g2	Vbp1	Slc6a14	Eef2kmt
AU015836	Vdac1	Slc7a5	Ehmt1
AU019990	Vmac	Smim7	Eif3a
AU022751	Vrk2	Snd1	Eif5b
AV320801	Wipf1	Snx33	Elmo2
Avpr1b	Wnt3a	Spaca6	Emc6
AY512931	Xlr5c	Specc1	Emc8
B020004J07Rik	Ybx3	Spint1	Entpd3
B020031M17Rik	Yif1b	Spint2	Eny2
B930018H19Rik	Ypel1	Sppl2b	Etv2
Baalc	Zfand1	Srprb	Exoc5
BC049762	Zfp219	Ssu72	Exosc4
BC051019	Zfp354a	St14	Extl2
BC147527	Zfp395	St3gal4	Faap20
Bcar3	Zfp524	St8sia4	Fabp12
Bcl2l10	Zfp575	Stt3a	Fahd1
Bcl2l15	Zfp692	Stx18	Fam151b
Bclaf1	Zfp712	Sumf2	Fam204a
Bdkrb1	Zfp787	Tax1bp3	Fam49b
Bex6	Zmat5	Tbc1d2	Fam69b
Bfsp2	Zscan2	Tcf25	Fancf
Birc7		Tead4	Fbln7
Bnc1		Tex264	Fbxo4
Boll		Tfap2a	Fbxw17
Brd2		Thap7	Fbxw2
Brd7		Tkt	Fdxr
Brdt		Tldc1	Fgfbp1
Btaf1		Tmem120b	Fkbp11
Btbd10		Tmem127	Fkbp3
Btbd18		Tmem150a	Foxf2
Btk		Tmem214	Foxl1
Bud13		Tmem240	Fra10ac1
C130026I21Rik		Tmprss2	Frg1
C130050O18Rik		Toe1	Fundc2
C5ar1		Tomm40	Fus
C8a		Tor1aip1	Fxn
C8b		Tpbg	Galnt12
Cabyr		Tpm1	Gas1
Calb1		Tpm4	Gatad1
Calr4		Traf2	Gatm
Camsap2		Trappc12	Gins1
Capn7		Trappc3	Gjb5
Casc1		Trip10	Gjd2
Casq2		Trmt1l	Glo1
Catsper2		Trmt2a	Glrx5
Cbwd1		Tsku	Gm11549
Ccdc113		Tspan8	Gm13003
Ccdc141		Tssc4	Gm13889
Ccdc162		Tuba1a	Gm14124
Ccdc169		Tuba1b	Gm15408
Ccdc172		Tubb6	Gm1673
Ccdc175		Twf1	Gm5148
Ccdc177		Txndc5	Gm6525
Ccdc181		Ubb	Gm7173
Ccdc62		Ube2e1	Gmnn
Ccdc63		Ube2g2	Gnl3l
Ccdc65		Ube2n	Golim4
Ccdc66		Ugp2	Gopc
Ccdc73		Unc13d	Gpbar1
Ccdc78		Unc45a	Gprc5d
Ccdc81		Uqcc1	Gpx1
Ccdc87		Uros	Gramd3
Ccl22		Vasp	Grb2
Ccnl2		Vcl	Gstt3
Ccpg1		Vgll3	Gtf2h5
Ccr4		Vps11	Gtf3a
Cd200r1		Vps45	Guk1
Cd2ap		Wars	H19
Cd3e		Wdr1	Hacd1
Cd80		Wdr41	Hagh
Cdc37l1		Xaf1	Hand2
Cdc45		Xlr	Hapln3
Cdh17		Xlr5b	Hemgn
Cdhr5		Ywhah	Hes6
Cdk12		Zbtb42	Hes7
Cdkn1a		Zfp316	Hint1
Cdsn		Zfp36l1	Hist1h1b
Cdyl2		Zfp697	Hist1h1e
Ceacam1		Zfp933	Hist1h2ab
Ceacam16		Zfpl1	Hist1h2an
Ceacam20		Zfyve19	Hist2h2ac
Cep162		Zxdb	Hist2h2bb
Cep170		Zyx	Hltf
Cep41		Aacs	Hmgn1
Cep55		Acads	Hnrnpa0
Cep57l1		Acat2	Hnrnpdl
Cep63		Acsl5	Hoxa2
Cetn4		Acy1	Hpgds
Cfap126		Aimp2	Hrk
Cfap45		Alg5	Hscb
Cfap74		Apmap	Hspa4
Chd1		Apobr	Hspb11
Cherp		Aprt	Hunk
Chit1		Arhgap22	Idnk
Chrm3		Armc5	Ier3ip1
Chrna9		Arpc4	Ier5
Chuk		Atf6b	Ift57
Ciita		Atp1a1	Ift74
Ckap2		Atp1b3	Igf2bp1
Clca3b		Atp6ap1	Ikzf5
Cldn15		Atp6v0e	Impa1
Clec10a		Atxn10	Inpp1
Clgn		Bag2	Insig2
Clhc1		Bambi	Insl6
Clmp		Bdh1	Iqcf4
Clnk		Bmp8b	Irak4
Clock		Bok	Itpripl1
Clp1		Cald1	Jade1
Clrn1		Calm3	Kcna2
Clspn		Cbr4	Kcnab1
Cnga4		Cd200	Kcnd1
Cnot4		Cd9	Kcng2
Cntf		Cdc123	Kcnk1
Cntln		Cdc42	Kcns1
Col22a1		Cdkn3	Kctd15
Col5a3		Chst14	Kctd2
Col6a4		Chst2	Kif21a
Col6a6		Cib1	Klf14
Colgalt2		Cited2	Klf6
Coq10b		Coq3	Klhl2
Coro2b		Cox8a	Klhl40
Cpb2		Cpsf4	Knop1
Cps1		Creb3	Krtcap2
Cpvl		Crim1	Lage3
Cracr2a		Crip1	Larp6
Crnkl1		Csf1r	Lbr
Cryba2		Csf2ra	Lcmt1
Crybg3		Ctla2b	Lig1
Csde1		Cyb561d2	Lmnb2
Csmd1		Cyp51	Lmo2
Cspg4		Ddah1	Lonp1
Cst7		Derl1	Lrpprc
Ctcf		Dock8	Lrrc10b
Ctf2		Dohh	Lrrc47
Cttnbp2		Drd4	Lsm1
Cttnbp2nl		Eif3c	Lsm8
Cul3		Elovl1	Lsmem1
Cyb5d1		Emc7	Ltb4r2
Cyp11a1		Eprs	Ltbr
Cyp2ab1		Eri1	Luc7l
Cyp7b1		Eva1a	Luc7l3
D16Ertd472e		Ezr	Lypla2
D1Pas1		Fads3	Magee1
D630023F18Rik		Fam118b	Mal2
Daam1		Fam213a	Matn4
Dancr		Fam213b	Mbtps1
Dand5		Fasl	Mcee
Dazl		Fbxo6	Med17
Dcc		Fez2	Meis1
Dclre1a		Fhl3	Metap1
Dcun1d2		Fignl2	Mex3d
Dcun1d3		Furin	Mgarp
Ddhd2		Gadd45g	Micu3
Ddias		Gale	Mier1
Ddit4l		Galns	Mif4gd
Ddx4		Gars	Mip
Ddx47		Gm9776	Mnat1
Ddx59		Golm1	Mnd1
Dido1		Gpr85	Mocs2
Dio3		Gsto1	Morc4
Dis3l		Gstz1	Mpg
Dmrtb1		Hand1	Mphosph10
Dnah6		Hars	Mphosph8
Dnaja2		Herpud1	Mpp6
Dnajb13		Hopx	Mpped2
Dnajb9		Hspa13	Mpz
Dock10		Htatip2	Mrfap1
Dpep2		Hyal2	Mrpl20
Drosha		Ifi30	Mrpl33
Dusp13		Igf2bp2	Mrpl42
Dusp18		Immp2l	Mrpl52
E130311K13Rik		Iqgap1	Mrpl53
Echdc3		Jagn1	Mrps16
Ecm2		Jdp2	Mrps18c
Edn3		Jmjd8	Mrps33
Efcab5		Kctd1	Mrps34
Efcab7		Kdelr2	Mrps6
Efhb		Leng9	Msx3
Eif2ak1		Letmd1	Mt1
Eif4enif1		Lipg	Mt2
Eif4g2		Litaf	Mtch1
Enox1		Lman2	Mthfd2
Epc2		Lrrc8d	Mtrf1l
Ephb1		Lss	Mycl
Eqtn		Lxn	Myoz1
Erlin1		Mad2l2	Myzap
Fam124b		Magi3	N4bp2l2
Fam166a		Marveld3	Ndfip2
Fam186b		Mfsd5	Ndufa2
Fam192a		Mgat2	Ndufa7
Fam193a		Mmgt2	Ndufaf2
Fam19a3		Mpp1	Ndufaf4
Fam209		Msmo1	Ndufaf6
Fam20a		Mvd	Ndufb4
Fam217a		Myd88	Ndufc1
Fam222b		Nans	Ndufc2
Fam227b		Neat1	Ndufs6
Fam71d		Nek6	Ndufv3
Fbxo11		Noc4l	Nepn
Fbxw10		Nop9	Nfyb
Fcgr2b		Nsdhl	Ngrn
Fcgr4		Omp	Ninl
Fev		Otud7b	Nipsnap1
Fgf1		P2ry2	Nkain2
Fgl1		Paqr5	Nkapl
Fhl4		Pard6a	Nme1
Fndc1		Pbxip1	Nmt2
Fndc3a		Pdgfa	Nol7
Fndc7		Pdhb	Nop10
Folr2		Pea15a	Npw
Foxm1		Pex11g	Nrm
Gal3st2		Phb2	Nrn1
Galnt6		Pip4k2a	Nt5c3
Galntl6		Pon2	Nt5c3b
Gdap1		Ppa1	Nt5m
Gimap8		Psmd6	Ntpcr
Gip		Rab18	Nucks1
Gipc2		Rab8a	Nudcd2
Glce		Rhoc	Nudt1
Glt8d2		Rnh1	Nudt14
Gm1123		Rsrc1	Nudt17
Gm1141		Rtn3	Nudt3
Gm13128		Runx1	Nup107
Gm14137		Sars	Odf2l
Gm14635		Scamp2	Ola1
Gm14827		Scfd1	Ovca2
Gm19757		Sdf2	Oxct1
Gm2016		Sergef	P3h4
Gm21319		Sh3glb1	Pak2
Gm364		Shq1	Pank1
Gm4858		Slc25a46	Paox
Gm5083		Slc38a1	Parp2
Gm5129		Slco2a1	Pbdc1
Gm6297		Smim9	Pbrm1
Gm7102		Smyd3	Pbx3
Gm8300		Sparc	Pcbd1
Gm8817		Sra1	Pcyox1l
Gm8994		Syngr2	Pdap1
Gnrh1		Tagln2	Pde7a
Golph3l		Tbcb	Pdia6
Gp1ba		Tbx15	Pdlim2
Gpatch3		Tk1	Peg12
Gpr87		Tmbim6	Pfdn1
Grin2b		Tmco1	Pfdn2
Grk5		Tmed3	Pgls
Gspt2		Tmed5	Pgp
Gtf2f1		Tmem161a	Pgrmc2
Gtse1		Tmem185b	Phf5a
Guca1a		Tmem19	Phlda2
Gucy2c		Tmem218	Pianp
Halr1		Tmem230	Piezo2
Heatr3		Tmem251	Pigw
Hecw2		Tmem33	Pigx
Hephl1		Tmem37	Pih1d2
Hist1h1a		Tmem53	Pip5k1a
Hmgn3		Tmem97	Pip5kl1
Hormad1		Tmem9b	Pkdcc
Hsdl2		Tnfrsf1a	Pkp3
Hsf5		Tnfrsf21	Pnmal2
Hydin		Tor1aip2	Pnoc
Ick		Tpst2	Polr1d
Ifitm10		Trmt12	Polr2d
Igll1		Trmt61a	Polr2f
Igsf11		Ubac1	Polr3g
Igsf23		Ubxn8	Polr3k
Il13ra1		Wipf3	Pomp
Il17f		Xbp1	Pou3f1
Il18		Zdhhc9	Pou5f2
Il1r1		Zfand2b	Ppp2r2a
Il2rg			Ppp2r2c
Il34			Pqbp1
Il6ra			Praf2
Inhbc			Prdm8
Ino80			Prdx6b
Ino80d			Prkra
Inpp4b			Prorsd1
Ints12			Proz
Iqcf1			Prpf40a
Iqcg			Prpf4b
Irak3			Prpf6
Itga6			Prss16
Kalrn			Prss43
Kank4			Prss44
Katnbl1			Psen2
Kbtbd12			Psmg3
Kbtbd6			Psmg4
Kcng4			Ptpn18
Kcnv2			Pum1
Kctd4			Pus7l
Kif3a			Pycrl
Klf3			Pyurf
Klhl35			Qdpr
Klhl6			Rab28
Kpna1			Rad51
Krt12			Ranbp1
Krt28			Rasef
Lair1			Rbbp4
Lamc2			Rbm25
Lat2			Rbm39
Lca5l			Rbm46
Lctl			Rbp1
Leng1			Rbp4
Letm2			Rep15
Lgi3			Retn
Lig4			Rfc1
Lman1l			Rfx8
Lmod1			Rgs10
Lmx1a			Rhebl1
Loxhd1			Rhod
Lrcol1			Rhoq
Lrrc28			Rhox13
Lrrc49			Rhox4d
Lsg1			Rhox5
Ltf			Rhox9
Lypd5			Rilpl1
Lztfl1			Rnf113a1
M1ap			Rnf186
Mad1l1			Rnmt
Mad2l1			Romo1
Mael			Ropn1l
Mageb3			Rorb
Mal			Rp9
Map1a			Rpl35a
Map3k6			Rpl37
Map4			Rpl8
Mapk14			Rprml
Mapk6			Rps15a
Mapkapk5			Rps19bp1
Matn1			Rps20
Mbnl1			Rps21
Mdm2			Rps27l
Me1			Rps3
Med6			Rps5
Mfap5			Rraga
Mia2			Rras
Mis12			Rsph1
Mkrn2os			Rtf1
Mlh3			Rtn4rl1
Mmrn2			Runx3
Mns1			S100a1
Morn3			Sac3d1
Mov10l1			Sat2
Mpp4			Scg5
Mroh7			Sdcbp
Msantd4			Sde2
Msh4			Sdhaf1
Msl3			Sdhaf4
Mtfr2			Sec23b
Mtus2			Senp2
Muc13			Serbp1
Myh11			Serf1
Myo16			Sez6l
Myo1c			Sf3b2
Myo1g			Sfr1
Myt1l			Sfrp2
Naa35			Sfrp5
Naalad2			Sfxn1
Naip1			Sgk2
Nanos1			Sh2b2
Napsa			Sh2d5
Ncam1			Sh2d7
Nckap1l			Sit1
Ndc80			Slc25a4
Nedd4l			Slc45a1
Nefh			Slitrk1
Nek10			Slpi
Net1			Sltm
Nfat5			Smad6
Nfe2			Smad7
Nfil3			Smc1a
Nfkb1			Smc2
Nfyc			Smc3
Ngfr			Smim10l1
Ngly1			Smim10l2a
Nkiras1			Smim11
Nlrc3			Smim12
Nlrp9b			Smim4
Nme5			Smndc1
Nol10			Snap47
Nol8			Snca
Nop14			Snhg6
Npm2			Snrnp25
Nppa			Snrpd3
Nqo1			Snx5
Nrap			Sobp
Nrg1			Socs2
Nrip3			Sod1
Nsf			Soga3
Nsmce2			Sowahd
Nup35			Sox2
Oacyl			Sox21
Obox6			Sox9
Ofd1			Spc24
Ogn			Spink10
Omd			Spopl
Osbpl9			Srd5a1
Otof			Srp19
Otud6b			Srrm1
Ovol1			Srsf9
P2rx5			Ssr3
P2rx7			Sssca1
P2ry6			Sstr2
Padi4			Stap2
Paf1			Stard8
Paqr8			Stc2
Pcdhga8			Stk4
Pcolce2			Strn3
Pde6a			Syndig1l
Pde6g			Tada2a
Pdxdc1			Tatdn1
Pdzd2			Tbca
Pecam1			Tbcel
Pfn4			Tbpl1
Pglyrp1			Tc2n
Phf11a			Tceal1
Phospho2			Tceal3
Phtf1			Tceal8
Piwil1			Tcf7l2
Pkd1l2			Tcof1
Pla1a			Tctex1d2
Pla2g2e			Tdg
Pla2g4c			Tex30
Pla2g4e			Tex9
Plaa			Tfam
Plcb2			Them6
Plcd4			Thnsl2
Plk2			Thy1
Pnn			Tigd2
Pole4			Timm10b
Poli			Timm13
Pon3			Timm8b
Pou4f1			Tlcd1
Ppp1r21			Tmc1
Ppp1r36			Tmem101
Ppp1r8			Tmem107
Ppp3cc			Tmem114
Pramef17			Tmem121
Prdm12			Tmem126a
Prdm16			Tmem158
Prokr2			Tmem160
Prss56			Tmem167
Psen1			Tmem173
Psg17			Tmem208
Pstpip1			Tmem219
Ptgs1			Tmem237
Pth2r			Tmem256
Ptpn12			Tmem258
Ptpn2			Tmem30a
Ptpn7			Tmem51
Ptprb			Tmem74b
Ptprr			Tmie
Pvr			Tmsb15b2
Rab3c			Tmx1
Rab6a			Tnrc6a
Rab7			Tomm7
Rab7b			Tomm70a
Ramp1			Tpp2
Rbbp6			Trappc5
Rbbp8			Trip6
Rbm12b2			Trmt10a
Rbm6			Trmt6
Rbmx2			Trnt1
Rbpj			Trpv1
Rc3h2			Tspan13
Rcsd1			Tspan3
Rex2			Ttc32
Rfwd3			Tuba8
Rgsl1			Tubgcp5
Rhof			Txn1
Rhot1			Txnrd3
Rhox10			U2surp
Rimbp2			Uba6
Rimbp3			Ube2b
Rims2			Ube2q1
Riok3			Ube2ql1
Ripk1			Uimc1
Rnf168			Upf3b
Rnf222			Uqcc2
Rnf24			Uqcc3
Rnpc3			Uqcrh
Robo3			Urod
Rpgrip1			Utp23
Rpgrip1l			Vamp5
Rph3a			Vapa
Rpl10l			Vdac2
Rs1			Vegfb
Rsl1			Vkorc1
Rsl1d1			Vps36
Scel			Vps4b
Scg3			Wbp11
Scml4			Wdr3
Scoc			Wdr43
Scpep1			Wdr60
Scrn1			Wee1
Sec16b			Wt1
Senp1			Wtip
Setmar			Ybey
Sfmbt1			Yrdc
Sfxn4			Yy1
Sh3pxd2a			Zc3h10
Siglece			Zc3hc1
Slc10a1			Zcchc17
Slc10a6			Zcchc9
Slc18b1			Zdhhc9
Slc23a2			Zfand6
Slc25a31			Zfp180
Slc25a48			Zfp292
Slc26a1			Zfp326
Slc26a2			Zfp511
Slc26a4			Zfp593
Slc26a8			Zfp764
Slc35e2			Zfp771
Slc43a3			Zic2
Slc4a10			Zmat2
Slc4a5			Zmat3
Slc7a6os			Zmynd10
Slc9a2			Zranb2
Smap2			Zrsr2
Smc1b			A3galt2
Smox			A630023A22Rik
Snx4			Abcc10
Sorbs3			Abcc8
Sp110			Acap1
Sp9			Acvr2b
Spata17			Ada
Spata22			Adam1b
Spata31d1a			Adamts20
Spats1			Adgrf2
Spdl1			Adora1
Spdye4b			Adra2c
Spef2			Aebp1
Srpk1			Aifm2
Ssc5d			Als2cl
Ssh2			Amz2
Ssmem1			Aoc2
Stam2			Ap1g2
Stau1			Appl2
Stk31			Arap1
Stk32c			Arl9
Stk36			Arrb1
Stkld1			Arrb2
Stpg1			Art4
Strip1			Art5
Strip2			Asb7
Stxbp5l			Asic2
Supt7l			Asl
Sycp1			Aspdh
Sycp2			Aspg
Syf2			Atp7b
Syt6			Baiap2l1
Syt7			BC048403
Sytl4			BC049730
Tacc2			Bcl2l2
Tacr3			Bcr
Tada3			Bpifb4
Taf5			Braf
Taf7			C2cd4c
Taf7l			Cacna2d2
Taf9b			Cacng4
Tbc1d23			Calcb
Tbx3			Cand2
Tbx3os2			Casd1
Tcaim			Ccdc159
Tcstv1			Ccl20
Tdrd9			Cd27
Tdrkh			Cd300a
Tek			Cd300e
Terf2			Cd37
Tesc			Cdc34
Tesk2			Cdkn1c
Tex11			Cdr2l
Tex12			Cep131
Tex14			Cflar
Tex16			Chpf
Tex35			Cldn18
Tex38			Cldn2
Tg			Clec4a2
Tie1			Clic6
Tigit			Col10a1
Tktl1			Col1a2
Tktl2			Col3a1
Tlk2			Cpm
Tmcc1			Cpq
Tmem132c			Creg2
Tmem184c			Crisp2
Tmem71			Cstf3
Tmprss5			Ctdspl
Tmsb15a			Ctsf
Tnfaip6			Cxcl17
Tob1			Cxcl2
Topaz1			Cxcl5
Tph2			Cyth1
Tpr			D11Wsu47e
Trabd2b			D3Ertd254e
Traf1			D430041D05Rik
Traip			D630003M21Rik
Trdmt1			D830030K20Rik
Trhr2			Daglb
Trim31			Dcn
Trim43a			Dennd2d
Trim66			Dgcr2
Trpa1			Dlx1
Trpm3			Dph2
Trpv3			Dqx1
Tsc22d1			Dtx3
Tshz2			Duox2
Ttc29			Dusp11
Ttc30b			Dyrk2
Ttc39a			E130018N17Rik
Ttc39d			E2f3
Ttc8			Edil3
Ttn			Efhc1
Tulp2			Efna3
Txndc2			Efna4
Uba1y			Eftud2
Ubap2			Egr4
Ubap2l			Eif4ebp2
Ube2d3			Elf2
Ube2u			Emilin1
Ubtfl1			Engase
Ulbp1			Ercc2
Upk1a			Espnl
Upk3bl			Esrrb
Usp1			Extl1
Usp16			F830016B08Rik
Usp17la			Fam210b
Usp17lc			Fam217b
Usp42			Fasn
Usp53			Fblim1
Usp9y			Fbxo21
Uspl1			Fermt2
Uxs1			Ffar1
Veph1			Fgd5
Vil1			Fgfr1op
Vwa1			Fhdc1
Vwce			Fnbp1
Wasl			Foxe1
Wdpcp			Fzd1
Wdr47			Gabarapl1
Wdr5b			Galnt15
Wdr64			Gapdhs
Wdr70			Gata1
Xirp1			Gdf6
Ylpm1			Ggnbp1
Zar1			Gldc
Zbtb1			Gm10778
Zbtb38			Gm11110
Zc3h8			Gm14295
Zcwpw1			Gm16596
Zeb1			Gm16701
Zfand2a			Gm2762
Zfand5			Gnai3
Zfp108			Golga7b
Zfp111			Gpr142
Zfp300			Grem1
Zfp35			Grhl3
Zfp352			Gstk1
Zfp51			Gstm1
Zfp534			Gstp1
Zfp54			Gxylt1
Zfp560			H2afy2
Zfp566			Hap1
Zfp57			Hbs1l
Zfp583			Hexdc
Zfp59			Hgf
Zfp600			Hist1h1c
Zfp605			Hist1h2ah
Zfp708			Hk1
Zfp709			Hmgn5
Zfp719			Hmx1
Zfp750			Hps3
Zfp809			Hs3st3b1
Zfp820			Hsph1
Zfp846			Ifi203
Zfp882			Il1rap
Zfp93			Il1rl1
Zfp936			Inafm1
Zfp955b			Ip6k1
Zmynd11			Ipo5
Zscan29			Iqcf3
			Irf2
			Irx4
			Isca1
			Jrk
			Kbtbd2
			Kcna5
			Kcnc4
			Kcng1
			Kcnt1
			Kcp
			Kctd12
			Kif26a
			Kl
			Klhl36
			Kmt2a
			Kndc1
			Lax1
			Lgals3bp
			Lgmn
			Lingo3
			Lrrc20
			Lrrc45
			Lyzl4
			Mamstr
			Map3k8
			Mapk8ip2
			Mcoln3
			Men1
			Mex3b
			Mgat4b
			Mgst2
			Mical1
			Minpp1
			Mlycd
			Mmp13
			Mnx1
			Mpi
			Mpst
			Mrpl23
			Ms4a7
			Mxra7
			Myh6
			Nat8l
			Ndp
			Nfkbil1
			Nlgn2
			Nnt
			Noxa1
			Npb
			Nptxr
			Nr1h5
			Nr5a1
			Nsg1
			Nxf7
			Odf4
			Olfr920
			Onecut3
			Osbpl3
			Osgep
			Otop2
			Otos
			P4hb
			Pappa
			Pbx2
			Pcmtd2
			Pcp2
			Pcsk1n
			Pcx
			Pdcl
			Penk
			Pex6
			Phf19
			Pik3ap1
			Pip4k2b
			Plcb4
			Plcg1
			Pld4
			Plekhh3
			Ppat
			Ppfia3
			Ppp1r3g
			Ppp3cb
			Prl2c5
			Prl6a1
			Prodh
			Prss12
			Ptpn20
			Ptpn3
			Pus7
			Pwp2
			Rab31
			Rab6b
			Rac3
			Ramp2
			Rasal1
			Rasl11a
			Rbbp8nl
			Rbm20
			Rbpjl
			Rdm1
			Reck
			Rhox2a
			Rhox2f
			Rhox2h
			Rhox4b
			Rhox4e
			Rhox4g
			Rhpn1
			Riiad1
			Rims4
			Ripk3
			Rspo4
			S100b
			S1pr2
			Samd14
			Samd8
			Sapcd1
			Scarf2
			Sec14l1
			Senp5
			Serpinb9c
			Serpinb9e
			Sik1
			Six5
			Slamf1
			Slc16a9
			Slc1a2
			Slc22a18
			Slc23a1
			Slc25a12
			Slc26a10
			Slc29a2
			Slc30a7
			Slc36a2
			Slc38a10
			Slc6a17
			Slc6a2
			Slc8a2
			Smoc1
			Snx10
			Snx31
			Sp4
			Spats2
			Speg
			Spock2
			Srcin1
			Sspo
			Stim1
			Stx16
			Syne4
			Tbkbp1
			Tbx18
			Tcn2
			Tead1
			Thap2
			Thbd
			Tmed7
			Tmed8
			Tmeff1
			Tmem110
			Tmem132e
			Tmem200c
			Tmem211
			Tmem252
			Tmem98
			Tmpo
			Tmprss13
			Tmprss4
			Tnks2
			Tom1l1
			Tpcn1
			Traf3ip3
			Traf6
			Trim25
			Trim8
			Trim9
			Tspan18
			Tspear
			Tst
			Ttc7
			Ttf2
			Ttr
			Txnrd1
			Uaca
			Ubr2
			Ucp3
			Unc93b1
			Uqcr11
			Ush1c
			Wdr24
			Wdr54
			Wnk3
			Wnt11
			Xpot
			Xylt2
			Zfp12
			Zfp202
			Zfp467
			Zfp507
			Zfp626
			Zfp651
			Zfp715
			Zfpm1
			Zhx2
			Zic5
			Zscan26
