# Supplementary material for: Capturing trophectoderm-like stem cells enables step-wisely remodeling of placental development
Source: Protein Cell. 2025 Nov 10;17(4):339–56. doi: 10.1093/procel/pwaf098 (PMC13107561; doi:10.1093/procel/pwaf098)
Supplement: pwaf098_Supplementary_Data [file pwaf098_supplementary_data.zip › PAC-25532-DP-Table S1 (3).xlsx]

## Sheet: Sheet1
TSC & TELSC	TSC-specific	TELSC-specififc
1110002J07Rik	0610010K14Rik	1110032F04Rik
1600020E01Rik	1110006O24Rik	1500004A13Rik
1700030C10Rik	1110017D15Rik	1600015I10Rik
1700030J22Rik	1110038B12Rik	1600025M17Rik
1700071M16Rik	1110038F14Rik	1700001C19Rik
1810013A23Rik	1110059E24Rik	1700020L24Rik
1810037I17Rik	1110059G10Rik	1700023D09Rik
1810055G02Rik	1500009L16Rik	1700030K09Rik
2410002F23Rik	1500011B03Rik	1700034H15Rik
2410004B18Rik	1500015A07Rik	1700084E18Rik
2410141K09Rik	1600019K03Rik	1700086L19Rik
2510039O18Rik	1700007K13Rik	1700086O06Rik
2700049A03Rik	1700012B09Rik	1700110I01Rik
2700062C07Rik	1700029P11Rik	1810013L24Rik
2810468N07Rik	1700052K11Rik	1810019D21Rik
3830417A13Rik	1700094D03Rik	2010005H15Rik
4833438C02Rik	1700123O20Rik	2310033P09Rik
4921524J17Rik	1810030O07Rik	2410131K14Rik
4930503L19Rik	1810032O08Rik	2610005L07Rik
4930515G01Rik	2010016I18Rik	2610035D17Rik
4930579G18Rik	2010204K13Rik	2810004N23Rik
4933413J09Rik	2200002D01Rik	2810013P06Rik
4933427D14Rik	2210016F16Rik	2810021J22Rik
4933432I03Rik	2310011J03Rik	2810029C07Rik
5430427O19Rik	2310022B05Rik	2810032G03Rik
6030458C11Rik	2410003L11Rik	3110045C21Rik
6330549D23Rik	2610042L04Rik	3632454L22Rik
9130024F11Rik	2610318N02Rik	4833423E24Rik
9130230L23Rik	2610524H06Rik	4930402H24Rik
9930104L06Rik	2610528A11Rik	4930405A21Rik
A430033K04Rik	2610528J11Rik	4930412O13Rik
A4galt	2700038G22Rik	4930429B21Rik
A730090N16Rik	2810408I11Rik	4930557K07Rik
A930007A09Rik	3110082I17Rik	4931403E22Rik
Aak1	3300005D01Rik	4931406H21Rik
Aamp	3830403N18Rik	4931406P16Rik
Aard	4930413G21Rik	4931414P19Rik
AB124611	4930447C04Rik	4931428F04Rik
Abcc3	4930520O04Rik	4933407K13Rik
Abcd4	4930521O11Rik	4933433G15Rik
Abce1	4930539E08Rik	5730507C01Rik
Abhd13	4930549G23Rik	5830417I10Rik
Abi2	4930550C14Rik	5830428M24Rik
Abl2	4930556M19Rik	5830432E09Rik
Abr	4930579G24Rik	5830444B04Rik
Abraxas1	4930581F22Rik	6030440G07Rik
Acap2	4930590J08Rik	6430531B16Rik
Acd	4933408B17Rik	6820431F20Rik
Acer3	4933427D06Rik	8030474K03Rik
Acin1	4933428G20Rik	9030025P20Rik
Acot8	4933439C10Rik	9030624G23Rik
Acot9	5033406O09Rik	9330179D12Rik
Acp2	5430403N17Rik	9430015G10Rik
Acsbg1	5430416N02Rik	9530068E07Rik
Acsl5	5430421F17Rik	9930012K11Rik
Actn1	5430437J10Rik	9930021J03Rik
Actn4	5730408K05Rik	9930111J21Rik1
Actr10	6330409D20Rik	A230050P20Rik
Actr1a	9130008F23Rik	A230103J11Rik
Actr2	9130221H12Rik	A330015K06Rik
Actr3	9330198I05Rik	A930001C03Rik
Ada	9430038I01Rik	A930013F10Rik
Adam10	A3galt2	A930017K11Rik
Adam17	A430088P11Rik	AA414768
Adamts1	Aagab	Aars
Adamts14	Aasdh	Abca1
Adap1	Abcb11	Abca12
Adgrl3	Abcf1	Abcc10
Adnp2	Abcg3	Abcd1
Adora2b	Abhd12	Abcg1
Adrm1	Abhd17b	Abhd2
Afdn	Abi3	Abhd3
Aff4	Abracl	Abhd6
Afmid	Abt1	Abi1
Aftph	Acap1	Abl1
Ago3	Acbd6	Abtb2
Agpat4	Acp5	Acap3
Agrn	Acpp	Acbd3
Agrp	Actr5	Acot7
Ahctf1	Actr6	Acp1
Ahsa1	Adam12	Acp7
AI662270	Adamts7	Acvr2b
Aida	Adamts9	Acvrl1
Ak7	Adck5	Adam19
Ak8	Adgrg5	Adap2
Akap8	Adgrl1	Adar
Akna	Adgrv1	Adcy3
Aknad1	Adh5	Adcy7
Akr1a1	Adm	Add1
Akt1	Adprh	Add2
Akt3	Adprhl2	Adgre4
Aldh18a1	Adra2a	Adgre5
Aldh1b1	Afp	Adgrf5
Aldh7a1	Agap2	Adgrg3
Aldh9a1	Ager	Adgrg6
Alg11	AI413582	Adgrl2
Alg12	AI507597	Adh7
Alg5	AI839979	Adnp
Alg8	Aig1	Adra2b
Alkbh2	Aim2	Aebp2
Alkbh4	Aire	Afap1
Ambra1	Ak6	Afap1l2
Ampd2	Akirin2	Afg3l1
Ampd3	Akr1b8	Agbl5
Anapc1	Aldh16a1	Agfg1
Anapc4	Alg13	Ago2
Anapc7	Alg14	Agpat5
Angpt2	Alkbh1	Agps
Ankfy1	Aloxe3	Ahdc1
Ankk1	Alyref	Ahnak
Ankrd10	Amdhd2	Ahsa2
Ankrd13a	Amer2	AI661453
Ankrd17	Ammecr1	Aipl1
Ankrd27	Amt	Ajuba
Ankrd49	Amz1	Akap10
Ankrd50	Anapc11	Aldh3a2
Anxa2	Angptl4	Aldh3b2
Anxa3	Ankle1	Alg1
Anxa5	Ankrd13c	Alkbh5
Anxa7	Ankrd16	Alpl
Anxa9	Ankrd54	Amigo3
Ap1b1	Anks1	Ammecr1l
Ap1s1	Anln	Amotl2
Ap1s3	Ap1g2	Anapc10
Ap2a1	Ap1m2	Anapc2
Ap2b1	Ap2s1	Ankhd1
Ap2m1	Apaf1	Ankib1
Ap3b1	Apba3	Ankle2
Ap3d1	Apbb1ip	Ankrd11
Ap3m1	Apex1	Ankrd26
Ap4b1	Aph1a	Ankrd35
Ap4e1	Apln	Ano6
Ap5b1	Aplp1	Anxa1
Ap5z1	Apobec1	Anxa11
Apc	Apold1	Ap1g1
Api5	Arf5	Ap1m1
Apobr	Arg1	Ap3m2
Aprt	Arglu1	Ap4m1
Aqp8	Arhgap19	Ap5m1
Aqr	Arhgap33	Apba1
Arcn1	Arhgap39	Apbb2
Arf1	Arhgdia	Aph1b
Arf2	Arhgef25	Aplf
Arf3	Arl14ep	Apoa2
Arf4	Armc5	App
Arf6	Armcx5	Appbp2
Arfgap1	Arpc1a	Appl1
Arfgef2	Arpin	Arap2
Arfip1	Arrb2	Arfgap3
Arhgap17	Arrdc1	Arfgef1
Arhgap22	Asb6	Arfgef3
Arhgap23	Ascl2	Arhgap1
Arhgap25	Asns	Arhgap10
Arhgap28	Aspg	Arhgap21
Arhgap30	Aspm	Arhgap27os3
Arhgap45	Aspscr1	Arhgap31
Arhgap9	Atf1	Arhgap42
Arhgdib	Atf7ip2	Arhgap8
Arhgef1	Atg5	Arhgef11
Arhgef16	Atg9b	Arhgef12
Arhgef2	Atp23	Arhgef18
Arhgef7	Atp6ap2	Arhgef3
Arid1a	Atp6v0a1	Arhgef5
Arid2	Atp6v0b	Arhgef6
Arid3a	Atp6v0d2	Arid4a
Arid3b	Atp6v0e	Arid4b
Arl10	Atp6v1c1	Arid5b
Arl13b	Atp6v1e1	Arih1
Arl4c	Atp6v1f	Arl2bp
Arl5b	Atp6v1h	Armc6
Arl5c	Atp8b3	Arnt
Arl6ip1	Atpif1	Arntl
Arl6ip6	Atr	Arrb1
Arl8a	Atxn3	Arrdc3
Arl8b	Aurka	Arrdc4
Armc1	Aurkb	Arsj
Armc7	AW554918	Art4
Arntl2	Azin2	Arvcf
Arpc1b	B3galt6	As3mt
Arpc2	B3gat2	Asah1
Arpc4	B3gat3	Asap1
Arpc5	B3gnt3	Asap2
Arv1	B3gnt5	Asb3
Asap3	B4galnt1	Ash2l
Ascc2	B4galnt3	Atf3
Asl	B4galt7	Atf6
Asna1	Baalc	Atf7
Asprv1	Bach2os	Atf7ip
Aste1	Bad	Atg13
Asxl1	Bak1	Atg16l2
Asxl2	Banf1	Atg3
Atad2	Bard1	Atg4c
Atad5	Bax	Atmin
Ate1	BB283400	Atp11a
Atf2	Bbs10	Atp13a1
Atf6b	Bbs12	Atp1b1
Atg12	BC017158	Atp2b2
Atg14	BC020402	Atp6v0a2
Atg2a	BC030867	Atp6v0d1
Atg4b	BC048403	Atp8b2
Atic	Bcdin3d	Atp8b5
Atox1	Bcl2a1b	Atrn
Atp11b	Bcl2l11	Atxn2
Atp13a3	Bcl2l2	Avpr1b
Atp1a1	Bcl6b	Axdnd1
Atp1b3	Bcl9	Azin1
Atp2b1	Becn1	B230206H07Rik
Atp2c1	Bex1	B3galt4
Atp6v1a	Bex4	B4galnt2
Atp6v1b2	Bfar	B4galnt4
Atp6v1d	Bfsp1	B4galt4
Atp7a	Bgn	Bach2
Atp8b1	Bid	Bag2
Atp8b4	Bin3	Bag3
Atp9b	Birc5	Bag4
Atrx	Bloc1s2	Bag5
Atxn10	Bmp1	Bahd1
Atxn1l	Bmp8b	Baiap3
Atxn2l	Bmt2	Banp
Atxn7l3b	Bok	Barx1
Aunip	Bola2	Baz2a
Auts2	Bora	BC005537
Avl9	Bpifb4	BC016579
Axin1	Brk1	Bcap31
Azi2	Bsg	Bcar1
B230354K17Rik	Btbd17	Bcar3
B3gnt2	Btbd19	Bcat1
B3gnt7	Btf3	Bcl2a1d
B3gntl1	Btg1	Bclaf3
B430306N03Rik	Bub1	Bend6
B4galt3	Bub1b	Bhlha15
B4galt6	Bub3	Bhlhb9
B930092H01Rik	Bud23	Bhlhe41
Bach1	C130050O18Rik	Bicd2
Baiap2	C1galt1	Bicdl1
Bap1	C1qbp	Bicral
Basp1	C1ql1	Bin2
Batf3	C230014O12Rik	Birc3
Baz1a	C330021F23Rik	Bivm
Baz1b	C330024D21Rik	Blzf1
Bbs5	C5ar2	Bmp2k
Bbx	Caap1	Bmpr2
BC031181	Cacna1h	Brd1
BC037034	Cacna2d2	Brd2
BC049352	Cacnb3	Brd3
BC065397	Cacng4	Brd4
Bcl2l1	Cacul1	Brd7
Bcl2l12	Calr4	Brf2
Bcr	Cant1	Brms1l
Bdh1	Car12	Brpf3
Bdkrb2	Car13	Btbd10
Bdp1	Cars	Btbd3
Bend4	Casc4	Btbd7
Bet1l	Casp6	Btg2
Bglap3	Casp8	C1qtnf6
Birc6	Catsperg1	Cabp1
Blcap	Cbarp	Cabp4
Blvra	Cbx1	Camkmt
Bnip2	Ccar2	Caml
Bod1l	Ccbe1	Camsap1
Bop1	Ccdc115	Camsap2
Bpnt1	Ccdc126	Canx
Bptf	Ccdc136	Capn11
Braf	Ccdc137	Capn2
Brap	Ccdc14	Capza1
Brat1	Ccdc148	Carmil1
Brca2	Ccdc150	Cars2
Brd8	Ccdc155	Casc1
Brd9	Ccdc163	Caskin1
Brf1	Ccdc18	Casp8ap2
Bri3bp	Ccdc32	Cast
Brinp3	Ccdc34	Castor1
Brip1os	Ccdc58	Catsper2
Brms1	Ccdc59	Catsperg2
Brox	Ccdc61	Cbfa2t2
Brpf1	Ccdc71	Cbln3
Brwd1	Ccdc82	Cbx4
Bst1	Ccdc85b	Cbx8
Bst2	Ccdc86	Cc2d1a
Btaf1	Ccdc9	Ccdc117
Btbd11	Ccdc92	Ccdc130
Btk	Ccl22	Ccdc15
Bud13	Ccnb1	Ccdc162
Bud31	Ccnb1ip1	Ccdc170
Bysl	Ccnb2	Ccdc171
Bzw1	Ccne1	Ccdc180
C2cd3	Ccnj	Ccdc186
C430049B03Rik	Ccnq	Ccdc27
C77080	Ccr1	Ccdc33
Cabin1	Ccr5	Ccdc68
Cables2	Ccz1	Ccdc71l
Cacybp	Cd276	Ccl25
Cad	Cd300lf	Ccl27a
Cald1	Cd33	Ccl5
Calm1	Cd40	Ccn1
Calm2	Cd44	Ccne2
Calr	Cd63	Ccnjl
Calu	Cd7	Ccnl2
Camk2d	Cd80	Ccnt1
Cand1	Cdc20	Cd180
Cap1	Cdc25c	Cd69
Capg	Cdca2	Cd72
Capn1	Cdca3	Cd83
Capn10	Cdca5	Cd93
Capn15	Cdca8	Cda
Capns1	Cdh11	Cdc16
Caprin1	Cdh23	Cdc42bpa
Capzb	Cdipt	Cdc42se2
Car4	Cdk1	Cdc73
Car9	Cdk19	Cdh17
Card11	Cdk20	Cdh3
Carf	Cdk2ap2	Cdh5
Carhsp1	Cdk3-ps	Cdhr5
Carm1	Cdk4	Cdk11b
Carmil2	Cdk5rap2	Cdk13
Casc3	Cdk5rap3	Cdk5
Casd1	Cdkn2a	Cdk5rap1
Casp2	Cdkn3	Cdkl5
Casp4	Cdr2l	Cdkn1c
Casp7	Ceacam10	Cdkn2aip
Casp9	Ceacam16	Cdkn2aipnl
Catsperd	Celf5	Cds2
Cavin3	Celsr3	Ceacam1
Cbll1	Cemip2	Ceacam19
Cbln1	Cenpa	Cebpd
Cbx2	Cenpe	Cenpj
Cbx3	Cenpf	Cenpt
Cbx5	Cenph	Cep170
Cbx7	Cenpm	Cep250
Cc2d1b	Cenpp	Cep350
Ccar1	Cenpq	Cep70
Ccdc112	Cenpw	Cers6
Ccdc116	Cenpx	Ces1a
Ccdc120	Cep126	Ces2e
Ccdc134	Cep135	Cfap57
Ccdc138	Cep55	Cfap97
Ccdc17	Cep57l1	Cgnl1
Ccdc174	Cep89	Chd2
Ccdc184	Cetn3	Chdh
Ccdc6	Cfap70	Cherp
Ccdc85c	Chaf1b	Chil1
Ccdc88a	Chchd4	Chil3
Ccdc93	Chchd5	Chrdl2
Ccl12	Chd6	Chrm4
Ccm2	Chmp1b	Chst13
Ccnf	Chmp2a	Chst5
Ccnl1	Chmp2b	Cited1
Ccnt2	Chmp4b	Ckb
Ccnyl1	Chmp4c	Clca1
Ccr3	Chmp6	Clca3a1
Ccr4	Chordc1	Clcn6
Ccr7	Chrna4	Cldn23
Ccsap	Chrnb4	Clec1a
Ccser1	Chst8	Clec2i
Cct3	Chsy1	Clec9a
Cct4	Chtop	Clint1
Cct7	Ciao2a	Clk4
Cct8	Cib1	Clock
Cd200	Cinp	Cltb
Cd200r1	Cit	Cmip
Cd200r4	Ckap2l	Cmpk2
Cd22	Ckap5	Cmtm4
Cd2ap	Cks1b	Cmtr1
Cd2bp2	Cks2	Cmtr2
Cd300a	Clasrp	Cnep1r1
Cd300c2	Clba1	Cnnm4
Cd300ld3	Clcf1	Cnot4
Cd37	Clcn5	Cnot6
Cd3eap	Cldn4	Cnot8
Cd47	Cldn7	Cnppd1
Cd48	Clec1b	Cntln
Cd52	Clec2l	Cntn3
Cd53	Clec4d	Cntrl
Cd68	Clec4n	Cobll1
Cd79b	Clec7a	Cog2
Cd82	Clk2	Cog8
Cd84	Clns1a	Col13a1
Cd86	Clpp	Col16a1
Cd9	Cmtm5	Col4a1
Cdan1	Cmtm6	Col4a2
Cdc123	Cmtm7	Copa
Cdc25a	Cnn3	Copb2
Cdc42	Cnot11	Cops3
Cdc42bpb	Cnpy1	Copz2
Cdc42ep3	Cntrob	Cox15
Cdc42ep4	Coa4	Cpeb4
Cdc42se1	Coch	Cplane1
Cdc45	Cog1	Cpne1
Cdc5l	Cog3	Cpne5
Cdc6	Col6a5	Cptp
Cdc7	Col8a1	Cracr2a
Cdcp1	Commd2	Cramp1l
Cdh24	Commd4	Creb3
Cdk10	Commd5	Creb3l2
Cdk12	Commd6	Creb5
Cdk14	Commd8	Crebbp
Cdk5r1	Cops6	Crim1
Cdk7	Cops7b	Crip1
Cdk9	Coq8b	Crip2
Cdkl2	Coro2a	Crlf2
Cdkn1a	Coro7	Crtc3
Cdt1	Cox18	Crybg3
Cdv3	Cox6a1	Csf1
Cdyl	Cpm	Csf1r
Cdyl2	Cpne3	Csgalnact1
Ceacam15	Cpne9	Csnk1e
Ceacam18	Cpsf1	Csrnp2
Cebpz	Cpsf4l	Csrp1
Celf1	Crabp1	Cstf2t
Celf4	Crcp	Ctnnbip1
Celsr1	Crct1	Ctr9
Cemip	Creb3l3	Ctrl
Cenpc1	Creld2	Cttnbp2nl
Cenpn	Cript	Cul4a
Cenpo	Cry1	Cul7
Cenpu	Crybb3	Cxcl10
Cep120	Csf2rb2	Cxcr2
Cep128	Csmd2	Cxcr3
Cep131	Csnk1d	Cyb5b
Cep152	Csnk1g2	Cyld
Cep162	Csnk2b	Cyp11a1
Cep164	Cstf1	Cyp21a1
Cep192	Ctla2a	Cyp2r1
Cep290	Ctla2b	Cyp46a1
Cep295	Cts7	Cyp51
Cep57	Cts8	Cyren
Cep76	Ctsa	D16Ertd472e
Cep83	Ctsk	D230025D16Rik
Cep95	Ctu2	D630044L22Rik
Cerk	Cuta	D630045J12Rik
Cers2	Cwc22	D6Wsu163e
Cfap157	Cwc25	D930028M14Rik
Cfap20	Cwc27	Daam1
Cfap53	Cwf19l1	Daglb
Cfap69	Cwh43	Dap
Cfdp1	Cxcl16	Daxx
Cfl1	Cyb561a3	Dbndd2
Cggbp1	Cyb561d2	Dbnl
Chaf1a	Cyba	Dcaf10
Champ1	Cybc1	Dcaf4
Chd1	Cyfip2	Dchs1
Chd7	Cyp26a1	Dctn4
Chd8	Cyp4f13	Ddhd2
Chfr	Cyp4f16	Ddi2
Chid1	Cyp4f18	Ddx19a
Chmp1a	Cytip	Ddx3y
Chmp5	D030056L22Rik	Ddx49
Chpf2	D17H6S56E-5	Ddx58
Chst11	D3Ertd254e	Ddx6
Chst14	D5Ertd605e	Decr2
Chst2	D6Ertd527e	Dennd1a
Chsy3	D730003I15Rik	Dennd2a
Chtf18	D7Ertd143e	Dennd6a
Chtf8	D830030K20Rik	Desi2
Ciapin1	Dab1	Dgke
Cited2	Dad1	Dhcr7
Ciz1	Dancr	Dhdds
Ckap4	Dao	Dhrsx
Cklf	Dap3	Dhx29
Clcn7	Dars	Dhx37
Cldn12	Dcbld1	Diaph2
Clec2g	Dcbld2	Dido1
Clec5a	Dcdc2b	Diras2
Clic1	Dclk1	Dixdc1
Clic4	Dclk2	Dlg2
Clip2	Dcps	Dlg3
Clk1	Dctn2	Dlg5
Cln3	Dcun1d5	Dnaja2
Cln5	Ddit4	Dnajb14
Cln8	Ddx25	Dnajc11
Clp1	Ddx31	Dnajc25
Clptm1	Ddx39b	Dnm3os
Clptm1l	Ddx3x	Dnmbp
Clta	Ddx43	Dnmt3a
Cltc	Ddx50	Dnpep
Cluap1	Def6	Doc2b
Cmas	Dennd3	Dock8
Cmpk1	Denr	Dop1a
Cmtm3	Depdc1a	Doxl2
Cmtm8	Depdc1b	Dpf3
Cndp2	Dgkg	Drc1
Cnih2	Dgkh	Drd4
Cnn2	Dguok	Drg2
Cnot1	Dhfr	Dsg2
Cnot3	Dhodh	Dsg4
Cnot6l	Dhrs13	Dsp
Cnot7	Dhx34	Dst
Cnot9	Dhx36	Dstyk
Cnpy4	Diaph3	Dusp14
Cog5	Dis3	Dusp16
Col18a1	Dkkl1	Dvl3
Col5a2	Dlgap4	Dynap
Col6a4	Dmap1	Dync1h1
Commd7	Dmbx1	Dync1li1
Commd9	Dmrta2	Dync1li2
Comtd1	Dnah1	Dynlt1b
Copb1	Dnah8	Dysf
Cope	Dnajb3	Dzip3
Copg1	Dnajc24	E030011O05Rik
Coq10b	Dnajc3	Edc4
Coro1b	Dnajc5g	Edem3
Coro1c	Dnajc7	Eef2k
Cotl1	Dnase2a	Egfr
Cpeb2	Dnmt3b	Ehd4
Cpsf7	Dnph1	Eif2ak3
Cpt1a	Dnttip1	Eif2b4
Creb3l4	Doc2g	Eif2s3y
Creg1	Dock3	Elf1
Crk	Dock9	Elf2
Crkl	Dohh	Elk4
Crlf3	Dok1	Ell
Crocc	Dok4	Ell2
Crtam	Dpagt1	Elmo1
Crtap	Dpf1	Elmo2
Crtc2	Dph1	Elmo3
Cse1l	Dph2	Elmod2
Csf2ra	Dph5	Elmsan1
Csf3r	Dph6	Endod1
Csk	Dpp7	Ep300
Csnk1a1	Dppa2	Epb41l1
Csnk1g1	Dram1	Epc1
Csnk2a2	Dscc1	Epc2
Cspp1	Dtx4	Epn2
Csrnp1	Dtymk	Eppk1
Cstb	Duoxa2	Eps15l1
Cstf3	Dus1l	Eps8
Ctbs	Dusp6	Eps8l1
Ctc1	Dut	Eps8l2
Ctcf	Dyrk3	Erc1
Ctdp1	Dzip1l	Ercc6
Ctdspl	E130317F20Rik	Erich1
Ctdspl2	E230029C05Rik	Erlin1
Ctif	E2f2	Erp27
Ctnna1	E2f3	Errfi1
Ctnnb1	E2f5	Esm1
Ctnnbl1	Eapp	Esrp2
Ctnnd1	Ebpl	Esyt2
Ctns	Ecm1	Etl4
Ctps	Ect2	Exoc3l4
Ctsb	Ect2l	Exoc6b
Ctsd	Edaradd	Exoc8
Ctsh	Edf1	Exosc10
Ctss	Eef1akmt4	F2r
Ctsz	Eef1d	F8
Cttn	Eef2	Fads2
Ctu1	Eef2kmt	Fam102b
Ctxn1	Efcab3	Fam117a
Cul1	Efl1	Fam118a
Cul4b	Eftud2	Fam129a
Cx3cr1	Egfl7	Fam167b
Cxcr4	Egr1	Fam168b
Cxxc1	Eid3	Fam193a
Cyb5r3	Eif2b2	Fam214b
Cyfip1	Eif2b3	Fam49a
Cyp17a1	Eif2s2	Fam53c
Cyp20a1	Eif2s3x	Fam57a
Cyth2	Eif3e	Fam72a
Cyth3	Eif3h	Fam83g
D11Wsu47e	Eif3k	Fat1
D130040H23Rik	Eif3m	Fbn2
D430020J02Rik	Eif5a	Fbxl18
Dab2ip	Eif5a2	Fbxl21
Dact2	Elof1	Fbxo48
Dapp1	Elp6	Fbxw11
Dazap2	Emb	Fbxw8
Dbn1	Emc1	Fcho2
Dbr1	Emc7	Fchsd2
Dcaf1	Eme1	Fcrl5
Dcaf12	Emg1	Fdps
Dcaf13	Engase	Fdx1
Dcaf15	Enho	Fem1c
Dcaf17	Enkd1	Fendrr
Dcaf7	Enoph1	Fer
Dcakd	Enpp1	Fermt2
Dck	Entpd3	Fgd1
Dclre1a	Epb41l3	Fgd3
Dclre1b	Epb41l4aos	Fgfr3
Dclre1c	Epcam	Fhdc1
Dcp1a	Ephb1	Fhl2
Dda1	Epop	Fhod1
Ddb1	Erbb3	Fkbp9
Ddias	Ercc2	Flicr
Ddit3	Ercc4	Flii
Ddx17	Ercc8	Flna
Ddx28	Ergic3	Flnb
Ddx39	Ero1lb	Flt1
Ddx46	Esco2	Flt4
Ddx47	Esd	Flvcr1
Ddx55	Esf1	Flvcr2
Ddx56	Espl1	Fmr1nb
Deaf1	Espnl	Fn1
Dedd2	Esrp1	Fnd3c2
Degs1	Esyt1	Fndc3b
Degs2	Etv3	Fos
Dennd1b	EU599041	Foxd1
Dennd4a	Exoc3l	Foxd2
Dennd5a	Exosc4	Foxd2os
Depdc5	Exosc5	Foxf1
Derl2	Exosc6	Foxj2
Derl3	F3	Foxj3
Desi1	Faap100	Foxk1
Dgcr8	Faap20	Foxo4
Dhcr24	Fabp5	Fpr1
Dhrs1	Fabp7	Fpr2
Dhrs9	Faim	Frem1
Dhx15	Fam104a	Frmd4a
Dhx30	Fam107b	Frmd5
Dhx38	Fam111a	Frmd6
Dhx57	Fam129b	Fut8
Dhx9	Fam169b	Fyttd1
Dip2b	Fam172a	Fzd5
Disp2	Fam207a	G730013B05Rik
Dlgap5	Fam209	Gab2
Dmtf1	Fam219aos	Gabrd
Dmxl2	Fam219b	Gad1
Dnah10	Fam241b	Gadd45g
Dnaja1	Fam3c	Galnt2
Dnajb1	Fam50a	Galnt7
Dnajb11	Fam71f1	Gan
Dnajc1	Fam83f	Gatad2a
Dnajc13	Fam92a	Gatad2b
Dnajc14	Fance	Gba
Dnajc22	Fancf	Gba2
Dnajc5	Farp1	Gbp2b
Dnase1l3	Fasl	Gbp5
Dnm1l	Fastkd2	Gbp6
Dnm2	Fau	Gclc
Dnmt1	Fbf1	Gcn1l1
Dnttip2	Fbl	Gdi1
Dock1	Fbxl14	Gdpd2
Dock5	Fbxl15	Gdpd3
Dock7	Fbxl6	Gemin5
Dok3	Fbxo28	Gfod1
Donson	Fbxo5	Gfpt1
Dot1l	Fcf1	Gfpt2
Dpep2	Fcho1	Gfra4
Dpm2	Fcrl1	Ggcx
Dpp3	Fcrlb	Ggnbp2
Drd2	Fermt1	Ggps1
Drg1	Fibp	Ghrh
Drosha	Firre	Gigyf2
Dsc2	Fiz1	Gin1
Dsn1	Fkbp10	Git2
Dtnb	Fmn1	Gja5
Dtx2	Fndc9	Gkap1
Dubr	Folr1	Glb1
Dusp1	Foxa2	Glg1
Dusp2	Foxe1	Glis1
Dusp7	Foxf2	Glis3
Dusp9	Foxh1	Glmn
Dvl2	Foxk2	Glrp1
Dxo	Foxm1	Gm10324
Dync1i2	Fpgs	Gm10406
Dynll1	Frrs1	Gm10433
Dynlt1a	Fryl	Gm10575
E130309D02Rik	Fstl3	Gm10646
E230013L22Rik	Ftsj3	Gm10778
E230016M11Rik	Fuca2	Gm10791
E2f1	Fus	Gm10941
E2f4	Fut4	Gm1123
E2f7	Fxyd5	Gm1141
E2f8	Fyn	Gm11423
E330020D12Rik	Fzr1	Gm12504
Edc3	G2e3	Gm12992
Edem1	G3bp2	Gm13034
Edem2	Gabbr2	Gm13205
Edrf1	Gabpa	Gm13710
Eea1	Gal	Gm13807
Eed	Galc	Gm13889
Efcab11	Galk1	Gm16287
Efhc1	Galnt12	Gm16712
Efhd2	Gar1	Gm16998
Efnb2	Garem2	Gm1720
Efs	Gas2l1	Gm19557
Ehd1	Gas2l3	Gm21083
Ehmt1	Gas5	Gm21859
Ehmt2	Gcc2	Gm21992
Eif1a	Gcnt3	Gm2848
Eif2a	Gdf3	Gm2a
Eif2ak2	Gdi2	Gm30539
Eif2s1	Gemin2	Gm3086
Eif3a	Gemin6	Gm38403
Eif3c	Gemin8	Gm648
Eif3d	Gen1	Gm6548
Eif3g	Gfer	Gm7609
Eif3l	Gga3	Gm7694
Eif4b	Ggta1	Gm9732
Eif4e2	Ghdc	Gmcl1
Eif4ebp1	Gid8	Gmip
Eif4ebp3	Gins1	Gmppb
Eif4enif1	Gja4	Gnaq
Eif4g2	Gjb3	Gnaz
Eif4h	Gjb5	Gnb1
Eif5	Gk	Gng12
Eif5b	Gkn1	Gng13
Elavl1	Gli3	Gnl3l
Elf4	Glp1r	Gnpda1
Elk3	Gls2	Golga2
Elmod1	Gltp	Golga3
Eloa	Gm10190	Golga7
Elovl1	Gm1070	Golgb1
Elovl5	Gm11520	Gon4l
Elp5	Gm12500	Got1l1
Emc8	Gm14005	Gpat4
Emd	Gm15246	Gpatch1
Eme2	Gm15421	Gpatch2l
Emilin1	Gm15441	Gpbp1l1
Eml3	Gm1600	Gpc2
Eml4	Gm1673	Gpr1
Emp1	Gm16845	Gpr107
Emsy	Gm16982	Gpr152
Enah	Gm1976	Gpr153
Enc1	Gm20219	Gpr156
Endou	Gm2115	Gpr27
Eng	Gm21814	Gpr50
Eno1	Gm2381	Gpr65
Entpd1	Gm3002	Gpr84
Entpd7	Gm32885	Gprc5d
Entr1	Gm3558	Gprin1
Eogt	Gm364	Gramd1a
Ep400	Gm4262	Gramd1c
Epha1	Gm4961	Gramd2
Epha2	Gm5481	Gramd4
Ephb3	Gm5547	Grem2
Epn3	Gm5643	Grhl1
Erbin	Gm6815	Grk1
Ercc1	Gm8615	Grk5
Ercc3	Gm8909	Gse1
Ercc5	Gm9	Gsg1
Erg28	Gm9833	Gtf2e1
Ergic2	Gmeb1	Gucy2g
Eri1	Gna11	H2-K1
Erlin2	Gnal	H2-K2
Ermard	Gnb2	H2-M11
Ern1	Gng3	Hapln3
Erp29	Gnl2	Hc
Erp44	Gnpnat1	Hcfc1
Esam	Gnptg	Hcn2
Esco1	Gns	Hdlbp
Esyt3	Gosr2	Heatr3
Etaa1	Gpatch4	Heatr5a
Etf1	Gpn2	Heatr5b
Ets1	Gpn3	Hectd4
Ets2	Gpnmb	Helz2
Evl	Gpr132	Herc2
Exo5	Gpr137b-ps	Hexim2
Exoc1	Gpr162	Hgf
Exoc5	Gpr171	Hgsnat
Exog	Gpr19	Hhipl1
Exosc1	Gpr35	Hic1
Exosc9	Gpr55	Hint1
Ext1	Gpr68	Hist1h1a
Ext2	Gps1	Hivep3
Eya3	Gpsm1	Hmgn2
Ezh2	Gpx1	Hmox2
Ezr	Grap2	Hnf1b
F630028O10Rik	Grb7	Homer3
F630040K05Rik	Grid2ip	Hoxb5os
Faf2	Grin1	Hpgd
Fam110b	Grin3b	Hps5
Fam114a2	Gripap1	Hrct1
Fam120a	Grk3	Hrk
Fam122b	Grwd1	Hsd17b11
Fam126a	Gsdma	Hsd17b2
Fam129c	Gstcd	Hsd3b3
Fam135a	Gsto1	Hsd3b6
Fam136a	Gtf2f2	Hsdl1
Fam13b	Gtf2h2	Hsf1
Fam160a2	Gtf2h3	Hspa2
Fam163a	Gtse1	Hspa4l
Fam168a	Guk1	Hspb1
Fam169a	H2afj	Hspg2
Fam171a1	H2afx	Hsph1
Fam192a	H2afz	Hunk
Fam206a	H3f3b	Ifi207
Fam208a	Hace1	Ifi208
Fam208b	Hamp2	Ifi209
Fam210b	Hap1	Ifi211
Fam219a	Haspin	Ifi44
Fam221a	Hat1	Ifih1
Fam222b	Haus8	Ifit1
Fam32a	Havcr2	Ifit1bl1
Fam45a	Hbs1l	Ifit2
Fam49b	Hccs	Ifit3
Fam76a	Hdc	Ifit3b
Fam76b	Hdgf	Ifnk
Fam78b	Hebp1	Ifnlr1
Fam83h	Hebp2	Ifrd1
Fam89a	Helq	Ift140
Fam91a1	Hgh1	Igf2r
Fanca	Hirip3	Igfbpl1
Fancm	Hist1h2bc	Igsf23
Far1	Hist1h2bj	Igsf9
Farsa	Hist1h4a	Ikbke
Farsb	Hltf	Il17rb
Fastkd3	Hmg20b	Il1f6
Fblim1	Hmga1	Il20rb
Fbrs	Hmgcl	Il2rb
Fbrsl1	Hnrnpa0	Il6ra
Fbxl19	Hnrnpa1	Impact
Fbxl5	Hpcal1	Impg2
Fbxl8	Hpcal4	Inafm2
Fbxo10	Hprt	Inf2
Fbxo2	Hps3	Ing1
Fbxo21	Hs2st1	Ing2
Fbxo22	Hs3st3b1	Ing3
Fbxo27	Hspb11	Ino80d
Fbxo30	Hspbp1	Inpp4b
Fbxo33	Hvcn1	Inpp5e
Fbxo34	I830077J02Rik	Insc
Fbxo38	Icam5	Ints10
Fbxo42	Icosl	Ints11
Fbxo46	Id2	Ints13
Fbxw17	Ier3ip1	Ints4
Fbxw9	Ier5l	Ip6k2
Fcer1g	Ifi30	Iqgap1
Fcgr1	Ift46	Iqgap2
Fcgr3	Igbp1	Iqsec1
Fchsd1	Igdcc3	Iqsec3
Fdxacb1	Igsf9b	Irf1
Fdxr	Il13ra1	Irf2
Fem1b	Il13ra2	Irf2bp2
Fes	Il17ra	Irf7
Fetub	Il18bp	Irf8
Fgd6	Il18rap	Irf9
Fgfr1op2	Il1rap	Irgq
Fig4	Il1rl1	Irs2
Fignl2	Il21r	Isg15
Fip1l1	Il23a	Isg20
Fkbp11	Il24	Islr2
Fkbp15	Il25	Ism2
Fkbp1b	Il3ra	Ist1
Fkbp2	Il7r	Itga10
Flcn	Ildr1	Itgal
Flt3	Impa1	Itgb1
Fmnl1	Impa2	Itgb4
Fnbp1	Inava	Itk
Fnbp1l	Inhbb	Itpripl2
Fnbp4	Inpp5f	Itsn2
Fnip2	Ints9	Jade1
Fntb	Ipcef1	Jak1
Fosb	Ipmk	Jcad
Fosl1	Ipo11	Jmjd4
Foxl2os	Ipo5	Jph3
Foxn2	Ipo8	Jun
Foxp4	Irak1bp1	Kank1
Frg1	Irf2bpl	Kansl3
Frk	Irf3	Kat6a
Frmd8	Irx1	Kazn
Frmpd1	Irx2	Kbtbd11
Fscn1	Isy1	Kcnk5
Fth1	Isyna1	Kctd21
Fthl17a	Itfg2	Kdm1b
Ftl1	Itgax	Kdm2b
Ftx	Itgb7	Kdm4a
Fubp1	Itpa	Kdm5d
Fubp3	Itpr3	Kdm6b
Fuk	Izumo1	Kidins220
Furin	Jagn1	Kif13b
Fut11	Jakmip1	Kif3a
Fxyd4	Jhy	Kifc3
Fzd6	Jpt1	Kirrel
G3bp1	Kat14	Klc1
Gab1	Kat2a	Klc3
Gabpb1	Katnbl1	Klf11
Gabpb2	Kbtbd6	Klf13
Gak	Kctd1	Klf3
Gale	Kctd11	Klf6
Galk2	Kctd12	Klf7
Galns	Kctd13	Klf8
Galnt1	Kctd17	Klhl20
Galnt10	Kctd2	Klhl28
Galnt6	Kctd5	Klhl29
Ganab	Kctd6	Klk1b22
Gapt	Kctd9	Klra14-ps
Gapvd1	Kdelr1	Klrg2
Gas8	Kdf1	Klrk1
Gata2	Kdm6a	Kmt2b
Gata3	Kif11	Kmt2c
Gatd1	Kif14	Kmt2d
Gatm	Kif15	Kmt5a
Gbp8	Kif18a	Kremen1
Gca	Kif18b	Krit1
Gcc1	Kif20a	Krt14
Gcfc2	Kif22	Krt7
Gch1	Kif23	Krt81
Gclm	Kif24	Lactb
Gcnt1	Kif26b	Lad1
Gcnt2	Kif2c	Lama1
Gcnt4	Kif4	Lama4
Gdap2	Klhl10	Lama5
Gdf15	Klk1	Lamb1
Gdf9	Klra17	Lamc1
Gdpd5	Klrb1b	Lamp2
Gemin4	Kmt5c	Larp1
Get4	Kndc1	Lats2
Gga2	Knl1	Lcor
Ggn	Knop1	Ldlr
Gins2	Knstrn	Leng1
Gins3	Kpna2	Leng9
Gins4	Kremen2	Lgals8
Gipc1	Krr1	Lgals9
Git1	Krt20	Lhx2
Gjc1	Krt28	Lif
Gk5	Krt6a	Lifr
Glipr1	Krtcap2	Lig4
Glipr2	Kti12	Lima1
Glrx	L1cam	Limd1
Gls	Lap3	Limk2
Glt8d1	Large2	LOC100041034
Glyr1	Lars	Lpar2
Gm13212	Lats1	Lpcat1
Gm14124	Lbr	Lpp
Gm14139	Lck	Lrch3
Gm14207	Lct	Lrig2
Gm15559	Ldhc	Lrp1
Gm15694	Leng8	Lrrc1
Gm16136	Lgals1	Lrrc29
Gm16701	Lgr5	Lrrc32
Gm16973	Lilrb4a	Lrrc4
Gm1821	Limd2	Lrrc41
Gm19461	Lin7c	Lrrc47
Gm20324	Lins1	Lrrc8b
Gm20756	Lipg	Lrrc8c
Gm20939	Llgl1	Lsm1
Gm31763	Llph	LTO1
Gm3264	Lmbr1l	Ly9
Gm32856	Lmf1	Lyrm4
Gm3604	Lmnb1	Lysmd3
Gm3636	Lmnb2	Lzic
Gm36738	Lmntd2	Lzts2
Gm38396	Lnpep	M1ap
Gm38426	LOC105246506	Maged2
Gm4311	Lox	Magi1
Gm5124	Lpcat4	Maml1
Gm5434	Lrch1	Man1c1
Gm6712	Lrfn1	Manba
Gm9776	Lrp10	Map1s
Gmds	Lrp8	Map7d1
Gmeb2	Lrrc15	Map7d2
Gmppa	Lrrc42	Mapk8ip3
Gmpr2	Lrrfip2	Mapk9
Gna13	Lrrk1	Mapkbp1
Gnai2	Lsm12	Mapre2
Gnai3	Lsm2	Marchf7
Gnat2	Lsm3	Marco
Gnb4	Lsm4	Mark3
Gne	Lsm5	Marveld3
Gng2	Lsm7	Mast1
Gnl1	Lsm8	Mau2
Gnl3	Lsr	Mb21d2
Golga5	Ltbp2	Mbd1
Golm1	Ltbr	Mbnl3
Golph3	Ltv1	Mbtps1
Gorasp2	Luc7l3	Mcoln1
Gosr1	Lyar	Mdc1
Gpank1	Lypla2	Med12
Gpat2	Maats1	Med12l
Gpatch3	Mad2l1	Med13l
Gpatch8	Mad2l2	Med22
Gpbp1	Mafg	Mef2d
Gpkow	Mageb16	Meis2
Gpr137b	Magoh	Mertk
Gpr141	Magohb	Mettl24
Gpr176	Maip1	Mfap3
Gpr21	Man2c1	Mfhas1
Gpsm2	Map3k7	Mfsd11
Gpsm3	Map4k1	Mfsd13a
Gramd3	Map7	Mfsd9
Grhl2	Map7d3	Mgat1
Gria3	Mapk13	Mgat4a
Grk2	Mapk15	Mgat4b
Grn	Mapkap1	Mia3
Gsap	Marchf10	Mical2
Gsdme	Marcks	Micalcl
Gsk3b	Mark4	Micall1
Gskip	Matk	Micall2
Gspt1	Mbd3	Mid2
Gsr	Mbip	Mier1
Gtf2a1	Mboat7	Minar2
Gtf2b	Mcemp1	Mipol1
Gtf2e2	Mcrip1	Mir8091
Gtf2f1	Mcu	Mir8094
Gtf2h4	Mdk	Mirlet7d
Gtf3c4	Mdp1	Mitf
Gtpbp10	Med18	Mkln1os
Gtpbp6	Med20	Mllt10
Gusb	Med31	Mlst8
Gxylt1	Med4	Mmp11
Gzf1	Med6	Mob1a
H13	Med8	Mob3a
H2-M3	Meis3	Mob3c
H2afy	Mesd	Mon1a
Haao	Metrnl	Mon2
Hand1	Mettl1	Mpeg1
Hapln4	Mettl17	Mpp1
Hars	Mettl18	Mprip
Haus2	Mettl3	Mpv17l2
Haus3	Mettl6	Mras
Haus4	Mex3d	Mri1
Haus5	Mfap1a	Mroh2a
Hcls1	Mfsd1	Mrpl22
Hdac1	Mfsd10	Mrpl49
Hdac6	Mfsd12	Mrps22
Hdgfl2	Mfsd5	Mrtfa
Helz	Mgarp	Mrtfb
Herc4	Mgea5	Ms4a4b
Hexa	Mif	Ms4a4c
Hexb	Mir142b	Msantd1
Hexim1	Mir17hg	Msmo1
Hic2	Mir1949	Mst1
Hif1a	Mir483	Mta3
Hinfp	Mir6516	Mtf1
Hip1r	Mir684-1	Mthfr
Hmbs	Mir703	Mthfsd
Hmg20a	Mir7079	Mtif2
Hmgcr	Mirt2	Mtr
Hmgxb3	Mis18bp1	Mtrex
Hmox1	Mki67	Mtss1
Hnrnpa2b1	Mks1	Muc4
Hnrnpa3	Mlkl	Mum1l1
Hnrnph1	Mllt1	Mvb12a
Hnrnpk	Mmp12	Mx1
Hnrnpl	Mmp1a	Mynn
Hnrnpm	Mmp1b	Myo10
Hnrnpu	Mmp25	Myo1b
Hnrnpul1	Mmp3	Myo1c
Hnrnpul2	Mmp9	Myo1d
Homer2	Mms22l	Myo1e
Hook2	Mnat1	Myo7a
Hopx	Mnd1	Myo7b
Hoxa1	Morc1	Myof
Hpf1	Morf4l1-ps1	N4bp1
Hpgds	Mov10l1	Naa40
Hps4	Mpdu1	Nadk
Hpse	Mpig6b	Nadsyn1
Hs1bp3	Mplkip	Nagk
Hs3st1	Mpzl1	Naif1
Hsd17b7	Mrc2	Naip1
Hsp90aa1	Mrfap1	Natd1
Hsp90ab1	Mrpl10	Nav1
Hsp90b1	Mrpl17	Naxe
Hspa13	Mrpl20	Nbas
Hspa14	Mrpl21	Nbl1
Hspa4	Mrpl24	Nck1
Hspa5	Mrpl3	Nck2
Hspa8	Mrpl4	Nckap1
Hspd1	Mrpl40	Nckipsd
Hspe1	Mrpl43	Ncmap
Htatip2	Mrpl46	Ncoa2
Htatsf1	Mrpl47	Ncoa6
Htt	Mrps10	Ncor2
Huwe1	Mrps11	Ndel1
Hyou1	Mrps18c	Nectin1
Iars	Mrps27	Nek1
Ice2	Mrps7	Nek6
Idi1	Mrto4	Neto2
Ifi204	Msh2	Nfat5
Ifi35	Msl3l2	Nfatc3
Ifitm10	Mt1	Nfe2l2
Ifnar1	Mt2	Nfil3
Igf1r	Mta1	Nfkb2
Igf2bp2	Mta2	Nfkbiz
Igf2bp3	Mterf4	Ngef
Igf2os	Mtfr2	Nhlrc2
Igfbp3	Mthfd1l	Nhs
Ighmbp2	Mthfs	Nid1
Igsf6	Mtx2	Nktr
Ik	Muc2	Nkx2-3
Ikbkb	Mybl2	Nlrc5
Ikbkg	Mycbp	Nos1ap
Il10ra	Mycl	Nos2
Il10rb	Myef2	Notch2
Il1a	Myl12b	Nox4
Il1b	Myo1h	Npas4
Il1r2	Myzap	Nphp4
Il2rg	N4bp3	Npm3-ps1
Ilf2	Naa20	Nppc
Ilk	Nagpa	Nrip1
Ilkap	Nav2	Nrk
Imp4	Ncapd2	Nsd3
Ing5	Ncapg	Nt5c2
Inip	Ncapg2	Nt5e
Ino80	Ncaph	Nt5m
Ino80e	Ncln	Ntn1
Inpp5b	Ndc80	Numa1
Inpp5d	Nde1	Numb
Ints1	Ndfip1	Nup62cl
Ints12	Ndfip2	Nupr1l
Ints14	Necab2	Nwd1
Ints2	Nectin3	Nyx
Ints3	Nedd8	Oacyl
Ints6	Nefl	Oas1a
Ints7	Neil3	Oas1b
Ints8	Nemp1	Oasl1
Ip6k1	Nfkbie	Oasl2
Ipo4	Nfyc	Obsl1
Ipo9	Nhlrc4	Olfr31
Ippk	Nhp2	Olr1
Iqcb1	Nif3l1	Osbp
Irak2	Nifk	Osm
Irak4	Nkap	Osmr
Ireb2	Nkiras2	Otoa
Irf5	Nkx6-1	Otud4
Irs3	Nle1	Otud7b
Irx3	Nlgn2	Pacs1
Itch	Nlrp12	Pacsin1
Itga1	Nlrp4c	Pacsin2
Itga2	Nmb	Pafah1b1
Itga6	Nme1	Pafah2
Itgav	Nme2	Pak6
Itgb3	Nmnat2	Palld
Itgb3bp	Nmt1	Pam
Itln1	Noc4l	Papolg
Itm2c	Nol11	Paqr7
Itpr2	Nol12	Paqr8
Jade3	Nop16	Pard3
Jak2	Nop53	Parp10
Jak3	Nosip	Parp11
Jam3	Nploc4	Parp12
Jaml	Npm3	Parp4
Jarid2	Nr1i2	Parva
Jdp2	Nr2f6	Parvb
Jkamp	Nrarp	Pbx4
Jmjd1c	Nrg1	Pcdh1
Jpt2	Nrgn	Pcdh17
Jrkl	Nrip3	Pcdhga5
Junb	Nrn1	Pcdhgc3
Jund	Nsa2	Pcgf3
Jup	Nsfl1c	Pcgf5
Kansl1	Nsl1	Pcnx4
Kars	Nsmce2	Pcsk7
Kat5	Nsmce3	Pctp
Kat7	Nsmce4a	Pdcl3
Katnb1	Nsun2	Pde10a
Kbtbd2	Nt5c	Pdgfa
Kcnd1	Nt5c3b	Pdgfb
Kcne3	Ntmt1	Pdgfra
Kcnk6	Nts	Pdgfrb
Kcnq1ot1	Nubp1	Pdik1l
Kctd10	Nucb1	Pdpk1
Kctd20	Nucks1	Pea15a
Kctd3	Nudt16l1	Peg10
Kdelc1	Nuf2	Peg3
Kdelr2	Nufip1	Peli1
Kdelr3	Nup37	Peli3
Kdm1a	Nup88	Pex1
Kdm2a	Nupl1	Pex10
Kdm3a	Nupl2	Pex14
Kdm5a	Nusap1	Pex26
Khdc4	Nxph4	Pex5
Khdrbs1	Nxt1	Pgbd5
Khnyn	Odf2	Pgf
Kif26a	Ogdhl	Pgrmc1
Kif2a	Ogt	Phactr4
Kif3b	Ola1	Phc3
Kif5b	Olfm4	Phf11a
Kin	Olfml3	Phf12
Kiss1r	Olfr1372-ps1	Phf13
Klc4	Onecut2	Phf2
Klf10	Osbpl10	Phf20
Klf16	Osbpl2	Phf21a
Klhdc4	Osbpl3	Phf8
Klhl15	Ost4	Phldb1
Klhl18	Otulin	Phldb2
Klhl2	Ovca2	Phlpp2
Klhl22	P3h1	Phtf1
Klhl25	P3h4	Pi4k2b
Klhl26	Pa2g4	Pi4kb
Klhl36	Pabpn1	Pias1
Klhl42	Pacrgl	Pias3
Kmt2a	Padi3	Piezo1
Kmt5b	Pagr1a	Pigh
Kpna4	Palm	Pik3ap1
Kpna6	Pank2	Pik3c2a
Kras	Paqr4	Pik3c2g
Kri1	Parpbp	Pik3cb
Krt13	Paxbp1	Pik3r3
Krt16	Pbdc1	Pip5k1a
Krt18	Pbk	Pisd
Krt19	Pbx2	Pkd1l3
Krt42	Pbx3	Pknox1
Krt8	Pcbd1	Pkp3
L3mbtl1	Pcdhga11	Pla2g2f
L3mbtl2	Pcdhga4	Pla2g4c
Lamc2	Pcgf1	Platr20
Lamp1	Pclaf	Plcg2
Lamtor3	Pcsk1n	Plch2
Laptm5	Pcyox1l	Pld2
Larp4	Pdap1	Plec
Larp4b	Pdcd10	Plekha2
Las1l	Pdcd2l	Plekha3
Lat2	Pdcd6	Plekha6
Lbh	Pdk3	Plekha7
Lca5	Pdss1	Plekhb2
Lcat	Pdxp	Plekhf2
Lcp1	Pear1	Plekhg1
Ldb1	Pef1	Plekhh1
Ldlrap1	Pex6	Plekhm3
Ldoc1	Pfas	Plod1
Lemd2	Pfdn4	Plpbp
Lemd3	Pfdn6	Plpp1
Leo1	Pfn1	Plpp5
Leprot	Pfpl	Plxna1
Lgals3	Pgap1	Pnpla6
Lgmn	Pgap3	Pnpt1
Lhfpl2	Pgs1	Poldip3
Lhx6	Phax	Polr2a
Lig3	Phb2	Pomt2
Lilra6	Phc2	Por
Limk1	Pheta1	Ppef1
Lims1	Phf14	Ppfia1
Lin37	Phf21b	Ppfibp2
Lin9	Phf5a	Ppm1f
Lipa	Phlda2	Ppm1n
Liph	Pianp	Ppp1r10
Litaf	Pias4	Ppp1r13l
Lman2	Pibf1	Ppp1r21
Lmf2	Pidd1	Ppp1r3e
Lmna	Pif1	Ppp1r9a
Lnx2	Pigf	Ppp2ca
LOC102640673	Pign	Ppp2cb
Lonp1	Pigx	Ppp2r2c
Lpar3	Pih1d2	Ppp4r3b
Lpar5	Pik3r2	Pradc1
Lpcat2	Pimreg	Pramef12
Lpin2	Pin1	Prdm10
Lpin3	Pin4	Preb
Lpxn	Pinx1	Prex1
Lrp8os2	Pip4p1	Prkar1b
Lrr1	Pip5kl1	Prkcd
Lrrc10b	Piwil2	Prkce
Lrrc14	Pkd1l2	Prkch
Lrrc58	Pkn3	Prkci
Lrrc59	Pla2g15	Prl2c2
Lrrc8a	Pla2g4f	Prl7a1
Lrrc8d	Plaa	Prl7d1
Lrrc8e	Platr21	Prmt9
Lsg1	Plbd2	Procr
Lsm14a	Plcb3	Pros1
Ltb	Plcd3	Prpf18
Ltn1	Pld3	Prrc1
Luzp1	Plekhd1	Prrc2a
Lxn	Plekhj1	Prrg4
Ly6e	Plekhm2	Prrt3
Ly96	Plekho1	Prss12
Lyn	Plk1	Prtg
Lyst	Plp2	Prune2
Lztr1	Plscr1	Psg20
M6pr	Plscr3	Pskh1
Mab21l3	Pmf1	Psme2
Macf1	Pmm2	Psme2b
Maco1	Pnkp	Ptdss1
Mad1l1	Pnma5	Ptger4
Maea	Pnpo	Ptgis
Mafb	Pold2	Ptpn11
Maff	Polg2	Ptpn2
Mafk	Polm	Ptpn3
Magi3	Polq	Ptpn9
Magt1	Polr1b	Ptpra
Mak16	Polr1c	Ptpre
Malt1	Polr2d	Ptprk
Maml3	Polr2e	Ptpru
Man1a	Polr2f	Pura
Man1a2	Polr2h	Pxdc1
Man1b1	Polr2j	Pxk
Man2a1	Polr3b	Qsox1
Man2b1	Polr3f	Rab11fip1
Man2b2	Polr3g	Rab15
Manbal	Pop5	Rab19
Map1b	Pop7	Rab22a
Map2k5	Pou3f3	Rab27b
Map3k1	Ppat	Rab33b
Map3k11	Ppbp	Rab3gap1
Map3k12	Ppcdc	Rab3gap2
Map3k15	Ppie	Rab3ip
Map3k2	Ppif	Rab9b
Map3k3	Ppih	Rabgap1
Map3k8	Ppil4	Rabgap1l
Map3k9	Ppil6	Rabl3
Map4k3	Ppp1ca	Rai1
Map4k4	Ppp1r14b	Ralgps1
Map4k5	Ppp1r35	Ranbp10
Map6	Ppp1r9b	Rap1gap
Mapk1	Ppp2r1a	Rapgef3
Mapk11	Ppp2r2a	Rapgef5
Mapk1ip1l	Ppp4c	Raph1
Mapre1	Ppp6c	Rasa2
Marf1	Pqbp1	Rasal1
Mark2	Pqlc3	Rasgef1b
Marveld2	Praf2	Rasgrf1
Mast3	Pram1	Rasl11b
Matr3	Prc1	Rassf8
Max	Prkab1	Rbbp8
Maz	Prkcg	Rbm4b
Mbd2	Prl3d3	Rbp1
Mbd4	Prl5a1	Rc3h1
Mbd6	Prmt1	Rc3h2
Mcfd2	Prmt3	Rcan1
Mcl1	Prmt6	Rcor1
Mcm10	Prokr2	Rdh1
Mcm5	Prom1	Rdh10
Mcmbp	Prpf31	Rdh13
Mcoln2	Prph	Rdx
Mcph1	Prpsap1	Rel
Mctp2	Prr23a3	Rela
Mdfi	Prr7	Rer1
Mdm2	Prss42	Resf1
Med11	Prss8	Rest
Med13	Psat1	Retreg2
Med15	Psen2	Rffl
Med17	Psg19	Rflnb
Med19	Psg22	Rfwd3
Med21	Psg29	Rfx7
Med23	Psma1	Rfxank
Med26	Psma2	Rgp1
Med27	Psma4	Rhbdd1
Med7	Psma6	Rhod
Med9	Psma7	Rhou
Mefv	Psmb1	Rhox12
Megf11	Psmb2	Rhox13
Mepce	Psmb4	Rhox6
Mest	Psmb6	Rin3
Metap1	Psmc1	Riox2
Metap1d	Psmc4	Ripk2
Mettl16	Psmc6	Ripor1
Mettl8	Psmd10	Rit1
Mex3b	Psmd11	Rmc1
Mex3c	Psmd12	Rmdn2
Mfsd14a	Psmd13	Rmdn3
Mfsd2a	Psmd14	Rmnd5b
Mga	Psmd3	Rnd3
Mgat2	Psmd4	Rnf14
Mgat5	Psmd9	Rnf152
Mical1	Psme3	Rnf157
Midn	Psmf1	Rnf165
Mief1	Psmg2	Rnf168
Mier3	Psmg4	Rnf216
Miga1	Pspc1	Rnf223
Mir155hg	Psrc1	Rnf24
Mir22hg	Pstpip1	Rnf38
Mir542	Ptcd1	Rpgrip1l
Mir677	Ptgfrn	Rph3a
Mir7115	Ptk2b	Rpl21
Mirc35hg	Ptk7	Rpl29
Mis12	Ptpn20	Rpl35a
Mitd1	Ptprv	Rprd2
Mmgt1	Ptrh1	Rps18
Mmgt2	Pttg1	Rps6kb2
Mmp14	Pus1	Rsad2
Mms19	Pus7l	Rsu1
Mnt	Pvt1	Rtf1
Mob1b	Pwp1	Rtn3
Morc2a	Pwp2	Rtn4r
Morc3	Pwwp2b	Rubcn
Mospd2	Pycrl	Rundc3b
Mov10	Pym1	Rybp
Mpg	Qsox2	S100pbp
Mphosph6	Qtrt1	Saa3
Mphosph8	Qtrt2	Sacm1l
Mphosph9	R3hcc1l	Samd4
Mpp5	Rab11a	Sap130
Mppe1	Rab13	Saraf
Mpv17l	Rab21	Scaf8
Mpzl3	Rab26	Scaper
Mrgbp	Rab26os	Scarb1
Mrgpra2b	Rab2b	Scfd1
Mrnip	Rab31	Scg2
Mroh1	Rab37	Sdccag8
Mrpl19	Rab44	Sdr42e1
Mrps18b	Rab5c	Sdr9c7
Mrps2	Rab5if	Sec16a
Ms4a3	Rabep2	Sec24a
Ms4a6d	Rabepk	Sec24b
Ms4a7	Rabl2	Sec24c
Msh6	Rac1	Sec24d
Msl2	Rac3	Sec31a
Msn	Rad1	Sec61a2
Msto1	Rad51	Sec62
Msx2	Rad51c	Secisbp2l
Mterf3	Rad54l	Sectm1b
Mtfmt	Rad9a	Sel1l
Mtmr12	Radil	Sele
Mtmr4	Rala	Selenoi
Mtmr7	Raly	Selenon
Mtpn	Ramac	Sema5b
Mtx1	Rap2b	Sema6a
Mvp	Rasl10a	Senp5
Mx2	Raver1	Sepsecs
Mxd1	Rbbp4	Sept5
Myadm	Rbm12b2	Sept6
Mybl1	Rbm26	Sept8
Mycn	Rbm3	Serinc5
Myd88	Rbm8a	Serp1
Mydgf	Rcc1l	Serpina12
Myg1	Rce1	Serpina3f
Myh9	Rcn1	Serpine1
Myl12a	Rcn2	Serpinh1
Myl6	Rcor2	Serpini1
Myo19	Rec114	Sertad2
Myo1f	Recql4	Setd1b
Myo5a	Recql5	Setd6
Myo5b	Reep4	Sfrp1
Myo9a	Rem2	Sgce
Myo9b	Reps1	Sh3bp5l
Mysm1	Retnlg	Sh3d21
N4bp2	Rfc5	Sh3pxd2b
N4bp2l2	Rfng	Shoc2
Naa15	Rft1	Shroom1
Naa25	Rgs4	Shroom4
Naa30	Rgs9	Shtn1
Naa35	Rhbdd2	Siah2
Nab1	Rhbdf2	Sin3b
Naf1	Rhebl1	Sipa1l1
Naip2	Rhno1	Sipa1l2
Naip5	Rhoh	Sirpb1a
Nars	Rhox1	Skint10
Ncbp1	Rhox2a	Skint7
Ncbp2	Rhox2d	Slamf7
Ncbp3	Rhox2h	Slc10a7
Ncf2	Rhox4a	Slc14a2
Ncf4	Rhox4b	Slc15a2
Nckap1l	Rhox4c	Slc16a9
Ncoa3	Rhox4d	Slc18a1
Ncoa5	Rhox4g	Slc22a4
Ncstn	Rhpn1	Slc22a5
Ndc1	Ric8a	Slc25a18
Ndor1	Rims3	Slc25a48
Ndrg1	Rin1	Slc26a2
Ndrg4	Rinl	Slc30a4
Ndst2	Rint1	Slc35a5
Necap1	Riox1	Slc35b4
Necap2	Ripk3	Slc35e1
Nectin4	Rn45s	Slc35e2
Nedd9	Rnaseh2b	Slc36a1
Nek3	Rnf113a1	Slc38a1
Nelfa	Rnf113a2	Slc38a7
Nelfb	Rnf121	Slc45a4
Nelfcd	Rnf126	Slc46a1
Nelfe	Rnf138	Slc52a3
Nemf	Rnf17	Slc6a12
Nepro	Rnf181	Slc6a2
Nespas	Rnf207	Slc6a6
Neu1	Rnf208	Slco2a1
Neurl1b	Rnf219	Slco3a1
Neurl3	Rnf26	Slco4a1
Nfe2	Rnf34	Slf2
Nfkbib	Rnmt	Slfn8
Nfkbid	Rpa2	Slu7
Nfrkb	Rpa3	Slx4
Nfx1	Rpf2	Smad2
Nfxl1	Rpia	Smad5
Nfya	Rpl10a	Smap1
Ngdn	Rpl11	Smc6
Nhlrc3	Rpl12	Smcr8
Nin	Rpl13a	Smg6
Ninj1	Rpl14	Smox
Nip7	Rpl14-ps1	Smtn
Nipa2	Rpl15	Smurf1
Nipbl	Rpl17	Smyd4
Nisch	Rpl18	Snap29
Nkapd1	Rpl18a	Snap47
Nkd1	Rpl19	Snapc1
Nlk	Rpl22l1	Snapc2
Nln	Rpl23	Sntb2
Nlrc3	Rpl23a	Snx14
Nlrc4	Rpl24	Snx15
Nlrp5-ps	Rpl27	Snx24
Nmd3	Rpl27a	Snx30
Nmrk1	Rpl28	Snx33
Nmt2	Rpl31	Snx7
Nob1	Rpl32	Snx9
Noc2l	Rpl32l	Soga1
Noc3l	Rpl34	Sowahd
Noct	Rpl35	Sox4
Nod2	Rpl36a	Sox8
Nol6	Rpl36al	Sp3
Nol8	Rpl37	Spata25
Nol9	Rpl37a	Spata2l
Nono	Rpl37rt	Spen
Nop14	Rpl38	Spink2
Nop2	Rpl39	Sprtn
Nop9	Rpl39l	Spsb1
Nostrin	Rpl4	Spsb2
Notch4	Rpl41	Spsb3
Npat	Rpl5	Sptan1
Npc1	Rpl7	Spty2d1
Npc2	Rpl7a	Spx
Npepps	Rpl8	Sqstm1
Nptn	Rpl9	Src
Nr2c2ap	Rplp1	Srcap
Nr2f2	Rplp2	Srgap3
Nras	Rpp30	Srp54a
Nrm	Rps10	Srp9
Nrp2	Rps11	Srprb
Nsd1	Rps12	Srrm2
Nsd2	Rps13	Srxn1
Nsf	Rps14	Ss18l1
Nsun5	Rps15	Ssh1
Nt5dc2	Rps15a	Ssu2
Ntan1	Rps16	Ssu72
Nuak2	Rps17	St3gal5
Nub1	Rps19	St7
Nubp2	Rps19bp1	St8sia1
Nucb2	Rps20	Stab1
Nudcd1	Rps21	Stag1
Nudcd2	Rps23	Stag3
Nudt21	Rps24	Stambp
Nudt5	Rps25	Star
Nufip2	Rps26	Stard10
Numbl	Rps27	Stard13
Nup133	Rps27a	Stat1
Nup153	Rps27l	Stat2
Nup155	Rps28	Stau1
Nup160	Rps29	Stfa3
Nup188	Rps3	Stk31
Nup210l	Rps3a1	Stk38
Nup214	Rps4l	Strc
Nup62	Rps4x	Strn
Nup93	Rps5	Stx5a
Nup98	Rps6	Stxbp1
Nutf2	Rps6ka6	Sulf2
Nvl	Rps7	Sun1
Nxf1	Rps8	Supt20
Nxf2	Rps9	Supt5
Nxf7	Rpsa	Surf1
Nxpe4	Rptor	Susd6
Oaf	Rpusd2	Swt1
Oas1c	Rpusd3	Synj1
Oas3	Rrad	Syt17
Odc1	Rrn3	Syt2
Ofd1	Rrp1	Syt7
Ogfod2	Rrp1b	Syvn1
Ogfr	Rrp36	Tacc1
Oip5	Rrp9	Taf1b
Orc1	Rrs1	Taf1c
Orc2	Rsl24d1	Taf7l
Orc4	Rtca	Taf9b
Orc5	Rtcb	Tagap
Orc6	Rtel1	Taok2
Ormdl2	Runx1	Tapbp
Osbpl8	Runx2	Tas1r3
Oser1	Runx3	Tax1bp1
Osgin1	Ruvbl1	Tbc1d10a
Ostc	Rwdd2b	Tbc1d16
Ostf1	Rxylt1	Tbc1d2
Ostm1	S100a11	Tbc1d20
Otub1	S100a3	Tbc1d8b
Otud3	S100a8	Tbc1d9b
Otulinl	S100a9	Tbl1x
Ovol2	S1pr2	Tbx20
P2rx4	Sall4	Tceanc
P2ry10	Samd11	Tcf20
P4ha1	Sap30bp	Tcf24
P4hb	Sar1a	Tcf25
Paf1	Sarm1	Tcf4
Pafah1b2	Sarnp	Tcf7l2
Pak1ip1	Sart3	Tcfl5
Pak2	Saysd1	Tdrd5
Pak4	Scamp1	Tdrd7
Pan3	Scamp4	Tead3
Papola	Scarf2	Tecpr2
Pard6g	Scin	Tedc2
Parg	Scube3	Tent4b
Parn	Sdc4	Tent5a
Parp16	Sdf2	Tep1
Pars2	Sdhaf2	Terf2
Parvg	Sdk2	Terf2ip
Pask	Sds	Tes
Patj	Sec14l1	Tet3
Patl1	Sec61g	Tex14
Pawr	Selenof	Tex15
Pax6	Selenoh	Tex261
Paxip1	Selenok	Tfg
Pbrm1	Sema4b	Tgm2
Pcbp1	Sema4d	Tgtp2
Pcbp2	Senp6	Thap11
Pcbp3	Serbp1	Tkfc
Pcdhgc5	Serpina1d	Tln1
Pced1b	Serpina3i	Tlr2
Pcf11	Sertad1	Tlr5
Pcid2	Sf3b6	Tm7sf3
Pcif1	Sfn	Tmbim1
Pcna	Sfpq	Tmc5
Pcnx3	Sgo2a	Tmem104
Pdcd11	Sgpl1	Tmem108
Pdcd1lg2	Sgta	Tmem123
Pdcd6ip	Sh2d1b1	Tmem129
Pdcd7	Sh2d3c	Tmem136
Pdcl	Sh3bgrl2	Tmem139
Pde12	Sh3bgrl3	Tmem14c
Pde5a	Sh3bp1	Tmem170
Pdia3	Sharpin	Tmem175
Pdia4	Shcbp1	Tmem18
Pdia5	Shmt1	Tmem208
Pdia6	Shprh	Tmem37
Pdlim1	Siah1b	Tmem67
Pdlim2	Sigirr	Tmem87b
Pds5a	Sike1	Tmf1
Pdxdc1	Sirt7	Tnfaip1
Pdzd11	Siva1	Tnfaip3
Pdzd8	Six3os1	Tnfrsf12a
Peak1	Ska3	Tnfrsf14
Pelo	Slamf1	Tnfrsf1b
Pelp1	Slamf6	Tnfrsf9
Pfkfb2	Slc16a1	Tnfsf8
Pgam5	Slc16a13	Tnip1
Pgap2	Slc16a5	Tnks
Pggt1b	Slc17a9	Tnpo2
Pglyrp1	Slc19a1	Tnrc18
Pgm3	Slc1a7	Tnrc6a
Phactr1	Slc22a7	Tns2
Pheta2	Slc23a1	Tns3
Phf23	Slc23a3	Tns4
Phf3	Slc25a13	Top3a
Phgdh	Slc25a14	Topors
Phip	Slc25a15	Tor4a
Phkg2	Slc25a17	Tox2
Phlpp1	Slc25a31	Tox4
Phrf1	Slc25a37	Tpcn1
Pi4k2a	Slc25a39	Tpm4
Pi4ka	Slc26a10	Tpr
Pigg	Slc26a11	Traf5
Pigm	Slc27a6	Traf7
Pigo	Slc2a1	Trafd1
Pigq	Slc2a4rg-ps	Tram1
Pigt	Slc2a6	Trappc11
Pigv	Slc35a4	Trappc8
Pigw	Slc35b1	Treml4
Pik3cd	Slc35c1	Trim12c
Pik3r4	Slc35c2	Trim21
Pikfyve	Slc35f2	Trim29
Pilra	Slc35f6	Trim34a
Pilrb2	Slc38a6	Trim34b
Pim1	Slc38a8	Trim36
Pim3	Slc39a4	Trim41
Pip4k2c	Slc4a11	Trim56
Pip5k1c	Slc6a4	Trio
Pisd-ps3	Slc9a3r1	Trmt12
Pithd1	Slc9b1	Trmt13
Pitpnb	Slc9b2	Trmt1l
Pitpnm1	Slf1	Trmt9b
Pitrm1	Slfn10-ps	Tro
Pkd2l2	Smarca5-ps	Trp53i11
Pkib	Smarcb1	Trp53inp1
Pkn1	Smarcd2	Trpc4ap
Pkn2	Smarce1	Trpv2
Pkp2	Smg9	Trpv4
Pla2g7	Smim3	Trrap
Plac1	Smpd5	Tsc22d2
Plac8	Snapc3	Tspan14
Plag1	Snhg1	Tspan18
Platr4	Snhg12	Tspan9
Plaur	Snhg20	Tspyl4
Plcxd1	Snhg4	Tstd2
Plcxd2	Snhg7	Ttc19
Pld1	Snora17	Ttc34
Plek	Snora21	Ttc37
Plek2	Snora33	Ttc39a
Plekha5	Snora43	Ttc39aos1
Plekhg2	Snora52	Ttc9
Plekhg4	Snora61	Ttf1
Plekhh2	Snora65	Ttll1
Plekhm1	Snora70	Ttll5
Plekhn1	Snord100	Tuba1a
Plekho2	Snord104	Tubb2a
Plet1	Snord12	Tubb2b
Plin2	Snord32a	Tubb3
Plin3	Snord47	Tut7
Plk3	Snord99	Txndc11
Plk4	Snrnp25	Tyro3
Plod3	Snrnp40	Uba6
Plpp2	Snrnp70	Ubap1
Plvap	Snrpa	Ubap2
Plxnb2	Snrpc	Ubap2l
Plxnc1	Snrpd1	Ubash3b
Pmaip1	Snrpd3	Ube2h
Pmel	Snrpe	Ube2j1
Pmm1	Snrpf	Ube2j2
Pmpca	Snrpg	Ube4b
Pnma1	Snu13	Ubn1
Pnn	Snw1	Ubr2
Pnp	Snx11	Ubr4
Pnrc2	Snx12	Ubxn4
Poc5	Snx5	Uevld
Podxl	Snx8	Ugdh
Pofut2	Soat2	Ugt1a7c
Pogz	Sorcs2	Unc119
Pola2	Sowahb	Unkl
Pold1	Sox11	Upf1
Pole2	Sox15	Upf3a
Pole3	Sox2	Uroc1
Polg	Sox21	Uso1
Polk	Spag5	Usp10
Polr1a	Spata20	Usp11
Polr1e	Spata5l1	Usp18
Polr2b	Spatc1	Usp22
Polr3a	Spc24	Usp29
Polr3e	Spg21	Usp32
Pom121	Sphk1	Usp33
Pomc	Spint1	Usp34
Pop1	Spint2	Usp38
Pop4	Spire2	Usp4
Pot1b	Spout1	Usp49
Ppard	Spp1	Usp6nl
Ppfia4	Sppl3	Usp8
Ppfibp1	Spred3	Usp9x
Pphln1	Sptbn2	Utp14b
Ppib	Sptbn4	Uty
Ppic	Srek1	Vac14
Ppig	Srgn	Vamp3
Ppil1	Srms	Vars2
Ppil2	Srrd	Vcl
Ppip5k2	Srsf2	Vcp
Ppm1d	Ssbp1	Vgf
Ppm1g	Ssna1	Virma
Ppm1h	Ssr4	Vps35
Ppp1r12a	St14	Vps37c
Ppp1r12c	St6galnac2	Vps53
Ppp1r13b	Stap2	Vps8
Ppp1r15a	Stard3	Vps9d1
Ppp1r15b	Stard5	Vstm4
Ppp1r18	Stat3	Wac
Ppp4r1	Stat6	Wasf1
Ppp4r1l-ps	Steap1	Wasf2
Ppp4r2	Stk19	Wdfy3
Ppp4r3a	Stk24	Wdhd1
Ppp6r1	Stx1a	Wdr44
Pprc1	Stx4a	Wdr59
Ppwd1	Stx7	Wdr6
Pqlc2	Stxbp5	Wdr60
Pramef8	Sufu	Wdr82
Prcc	Sult4a1	Wdr83os
Prcp	Sumf1	Wdyhv1
Prdm1	Sumo2	Wfs1
Prdm15	Supv3l1	Wrb
Prdm2	Suv39h1	Wrn
Prdx2	Suv39h2	Wscd2
Prdx4	Sv2a	Wwc2
Prelid3b	Swi5	Wwtr1
Prep	Swsap1	Xaf1
Prim1	Syce1	Xbp1
Prim2	Syce2	Xlr5b
Primpol	Sycp1	Xpnpep3
Prkaa1	Sycp1-ps1	Xrcc6
Prkacb	Syf2	Xylb
Prkcsh	Syngr3	Xylt1
Prkcz	Sys1	Yeats2
Prkd3	Syt16	Yipf2
Prkrip1	Szrd1	Ylpm1
Prl2a1	Tada1	Yod1
Prl2b1	Taf10	Ypel1
Prl2c1	Taf11	Ywhag
Prl2c5	Taf13	Zbed4
Prl3d1	Taf2	Zbtb1
Prl3d2	Taf4	Zbtb14
Prl4a1	Taf4b	Zbtb26
Prl7c1	Taf9	Zbtb38
Prl8a1	Tamm41	Zbtb42
Prmt2	Tarbp2	Zbtb48
Prom2	Tarm1	Zbtb7c
Proser1	Tars2	Zc3h12c
Proser2	Tbc1d12	Zc3h18
Prpf3	Tbc1d15	Zc3hav1l
Prpf38b	Tbca	Zcchc14
Prpf39	Tbccd1	Zdhhc16
Prpf40a	Tbcd	Zdhhc5
Prpf4b	Tbl3	Zdhhc7
Prpf6	Tbpl1	Zfp148
Prpf8	Tbrg4	Zfp169
Prr13	Tbx18	Zfp213
Prr14	Tcea1	Zfp217
Prr14l	Tcf19	Zfp229
Prr3	Tcf3	Zfp239
Prr5	Tdrd1	Zfp248
Prr5l	Tead2	Zfp276
Prrc2c	Tecta	Zfp318
Prss16	Telo2	Zfp319
Prss46	Ten1	Zfp33b
Psap	Tepsin	Zfp362
Psca	Tex19.2	Zfp36l3
Psd	Tex9	Zfp397
Psd4	Tfap2e	Zfp469
Psen1	Tfec	Zfp512b
Psip1	Tfpt	Zfp526
Psmb5	Tgds	Zfp583
Psmd5	Tgfa	Zfp592
Psmd7	Tgfb1	Zfp597
Psmg1	Tgfbi	Zfp60
Ptafr	Tgfbr1	Zfp605
Ptbp1	Tgif2	Zfp608
Ptbp3	Thoc6	Zfp638
Pten	Thop1	Zfp655
Ptgr1	Thumpd1	Zfp69
Pthlh	Thyn1	Zfp697
Ptk2	Tial1	Zfp703
Ptma	Tigd3	Zfp709
Ptpn1	Timm10	Zfp78
Ptpn12	Timm17a	Zfp790
Ptpn23	Timm50	Zfp791
Ptpn6	Timm8a1	Zfp800
Ptpn7	Timp1	Zfp809
Ptprc	Tiprl	Zfp839
Ptprn	Tk1	Zfp866
Pttg1ip	Tle6	Zfp869
Puf60	Tlnrd1	Zfp9
Pum1	Tm2d3	Zfp90
Purb	Tmc6	Zfp935
Pus10	Tmc8	Zfp950
Pusl1	Tmco1	Zfp952
Pvr	Tmco4	Zfp97
Pwwp2a	Tmed8	Zfp981
Pxdn	Tmem107	Zfr
Pxn	Tmem115	Zfx
Pygb	Tmem119	Zfyve1
Pygo2	Tmem128	Zmat1
Qrich1	Tmem150c	Zmiz1
Rab14	Tmem158	Zmpste24
Rab18	Tmem161b	Zmym1
Rab1a	Tmem163	Zmym3
Rab20	Tmem167	Zmym4
Rab23	Tmem181a	Zmym5
Rab27a	Tmem181c-ps	Zmym6
Rab35	Tmem184a	Znfx1
Rab39	Tmem200b	Zrsr1
Rab3il1	Tmem211	Zscan2
Rab40c	Tmem222	Zscan25
Rab43	Tmem259	Zswim6
Rab4b	Tmem26	Zxdc
Rab5a	Tmem265	Zzef1
Rab6a	Tmem273
Rab6b	Tmem30b
Rab8a	Tmem35b
Rab8b	Tmem82
Rabggta	Tmem87a
Rabif	Tmem9b
Rack1	Tmpo
Rad17	Tmprss11e
Rad18	Tmx3
Rad21	Tnc
Rad23b	Tnfrsf1a
Rad50	Tnfrsf21
Rad51ap1	Tnfsf14
Rad52	Tnn
Rad54l2	Tomm40
Rai14	Tomm5
Ralb	Tomm6
Ralbp1	Top2a
Ralgds	Tor2a
Ralgps2	Tpbg
Ranbp17	Tpcn2
Ranbp2	Tpd52l2
Ranbp3	Tpgs1
Rap1b	Tpk1
Rap2a	Tpra1
Rap2c	Tpx2
Rapgef1	Trabd
Rapgef2	Traf3ip2
Rapgef6	Traip
Rars	Trappc1
Rars2	Trappc3
Rasal2	Trappc6b
Rasal3	Trem2
Rasef	Trim30b
Rassf1	Trim37
Rassf5	Trim46
Rassf7	Trim8
Rbak	Trim9
Rbbp6	Triml2
Rbbp7	Trip13
Rbfox3	Trmt11
Rbl1	Trmt112
Rbm12	Trnau1ap
Rbm14	Trnt1
Rbm15	Troap
Rbm15b	Trp53
Rbm18	Trp53rka
Rbm22	Trp53rkb
Rbm25	Trpm2
Rbm27	Trpm6
Rbm33	Trub1
Rbm34	Tsen15
Rbm39	Tsen2
Rbm42	Tsen54
Rbm47	Tsku
Rbm5	Tsn
Rbm6	Tspan33
Rbm7	Tsr2
Rbms1	Tsr3
Rbmx	Tssc4
Rbmxl1	Tsta3
Rbsn	Tstd1
Rcan3	Ttc27
Rcc1	Ttc4
Rdh11	Ttc5
Rdh12	Ttf2
Recql	Ttk
Reep3	Ttll4
Relch	Tuba1b
Rell1	Tubb6
Renbp	Tube1
Rfc3	Tuft1
Rfx1	Tulp3
Rgs12	Tunar
Rgs14	Tusc3
Rgs2	Twf1
Rgs3	Twistnb
Rheb	Txndc12
Rhoa	Txndc17
Rhob	Tyw5
Rhoc	Uba52
Rhog	Ube2c
Rhox5	Ube2d3
Rhox9	Ube2i
Rictor	Ube2l3
Rimklb	Ube2n
Riok1	Ube2s
Ripk1	Ube2t
Ripk4	Uchl5
Ripor2	Ufd1
Rlim	Ufm1
Rmi1	Uhrf1
Rnaseh1	Uimc1
Rnaseh2a	Ulbp1
Rnd2	Ulk3
Rnf111	Ulk4
Rnf114	Unc13a
Rnf128	Unc5b
Rnf135	Ung
Rnf145	Urm1
Rnf169	Usf1
Rnf180	Usp27x
Rnf19a	Usp3
Rnf19b	Usp31
Rnf2	Uspl1
Rnf20	Utf1
Rnf213	Utp14a
Rnf215	Utp23
Rnf31	Utp3
Rnf4	Utp6
Rnf40	Vangl2
Rnf44	Vasn
Rnh1	Vcam1
Rnpep	Vezt
Rnps1	Vps25
Rock1	Vps26a
Rogdi	Vps36
Rp2	Vps52
Rpa1	Vps72
Rpain	Vrk1
Rpap1	Vta1
Rpf1	Vti1b
Rpgrip1	Vwa2
Rpl7l1	Wasf3
Rpn1	Wasl
Rpn2	Wdr12
Rpp38	Wdr18
Rprd1b	Wdr3
Rps6ka1	Wdr34
Rpusd1	Wdr45b
Rpusd4	Wdr48
Rragc	Wdr54
Rras2	Wdr63
Rrbp1	Whrn
Rrm2	Wipf1
Rrnad1	Wipf2
Rrp12	Wipi1
Rrp7a	Wipi2
Rrp8	Wnk3
Rspry1	Wnt11
Rtf2	Wrnip1
Rtkn2	Wtip
Rttn	Xkr8
Rusc2	Xlr3a
Rwdd4a	Xlr4a
S100a10	Xlr4b
S100a6	Xlr4c
Sae1	Xpa
Safb	Xpo4
Safb2	Xpo6
Sall1	Xpot
Samd1	Xrcc1
Samd14	Yars2
Samd4b	Yeats4
Sap30	Yipf4
Sap30l	Yju2
Sars	Yrdc
Sars2	Ythdf3
Sart1	Ywhab
Sash1	Zbtb22
Sash3	Zbtb40
Sat1	Zc3h10
Satb2	Zc3h13
Sbds	Zc3hc1
Sbf1	Zcchc12
Sbf2	Zcchc13
Sbno1	Zcchc3
Sbno2	Zcchc7
Sbsn	Zcchc9
[truncated: 785 more rows]
