# Supplementary material for: Capturing trophectoderm-like stem cells enables step-wisely remodeling of placental development
Source: Protein Cell. 2025 Nov 10;17(4):339–56. doi: 10.1093/procel/pwaf098 (PMC13107561; doi:10.1093/procel/pwaf098)
Supplement: pwaf098_Supplementary_Data [file pwaf098_supplementary_data.zip › PAC-25532-DP-Table S1 (4).xlsx]

## Sheet: Sheet1
LaTP	GlyT	SpT	SynTI	SynTII	S_TGC	P_TGC
Ror2	Igfbp7	Ceacam14	Glis1	Slc13a4	Lepr	Prl3d1
Znrf3	Rora	Slit1	Dab1	Gcgr	Ctsq	Prl7a1
Lgr5	Col4a1	Flt1	Snap91	Airn	Nos1ap	Prl4a1
Zfp462	Tcf4	Lrp1	Iqgap2	Fam129b	Apba1	Prl2c3
Tcf7l1	Ptprm	Ceacam5	Arl15	Galnt18	Pde10a	Cyp11a1
Cdh1	Tiam2	Mitf	Caskin1	Frmd4b	St3gal4	Star
Grip1	Plac8	Dapk2	Ralgps1	Zfhx3	Zfp423	Tfpi
Egfr	Ncam1	Taf7l	Fmnl2	Igf1r	Cdh23	Adm
Gm26542	Nuak1	Mgat4a	Stra6	Gm4593	Ext1	Prl3d2
Trim71	Sh3kbp1	Cts3	Rbm20	Slc4a2	Homer2	Prl3d3
Nol4l	Nmnat2	Ctsm	Mpp7	Cacna1b	Fnd3c2	Fdx1
Met	Col4a2	Slco2a1	Tacc2	Gramd4	Mgll	S100a10
Mob3b	Gna14	Colec12	Plekha6	Samd12	Prkce	Hbb-bs
St14	Tnfrsf9	Pappa2	Mapre2	Col13a1	Plcb4	Plac8
Ssbp3	Pla2g4d	Arhgap39	Samd4	Slc16a10	Setbp1	Fth1
Bcor	Aldh1a3	1700025G04Rik	Tbc1d4	Abcb1a	Ston2	Prl2a1
A630089N07Rik	Pcsk6	Smad3	Mylk	Tcf7l2	Chn2	Prl5a1
Nf1	Vav3	Psg21	Slc22a23	Arhgap44	Csgalnact1	Arhgdib
Elf4	Cmip	Lifr	Psmd9	Lpcat3	Diaph2	S100a11
Diaph3	Ypel2	Psg27	Lims2	Gcm1	Pitpnm2	Hsd3b6
Glt1d1	Frmd4a	Ptprj	Iqsec1	Itgb4	Psd3	Lsp1
Zfp704	Olr1	Megf11	Akap13	Map7	Tnfaip8	Ckb
Spata13	Sema6a	Pcnx	Kank1	Nrxn3	Tanc1	Hba-a2
Epb41l4b	Svep1	Gns	Sik3	Wfdc2	Hsd17b2	Ctsl
Xist	Pla2g4f	Prl7a2	Epb41l4a	Arap3	Prkch	Prl2c2
Evl	Ano6	Psg18	Car4	Igdcc3	Plxna4	Hba-a1
Ldlrad3	Gsg1l	Xylt1	Kirrel3	Tceanc	Chst9	Cyb5r3
Satb1	Anxa11	Ppm1h	Echdc2	Slc16a12	Tox2	Anxa2
Adk	Arntl	Fbln7	Pex5l	Lama5	2900026A02Rik	Esd
Hat1	Cyfip2	Psg23	Zbtb7c	Cdh1	Ccnjl	Procr
Top2a	Rgs12	Plekhg1	Med12l	Igfbp2	Chd7	Psg22
Phactr3	Arhgap6	Fbln1	Thrb	Nid2	Tmem108	Rab13
Kif23	Elmo1	Prkag2	Osbp2	Lrrc1	Arhgap18	Maged2
Smad6	Wipf1	Psg17	B230312C02Rik	Synb	Ctdspl	Krt7
Ccdc85c	Nlrc5	Creg1	Hlcs	Slc22a18	Pik3r1	Capg
Phlda2	Phactr1	Prl8a8	Arhgap26	Plekha7	Podxl
Crip1	Tiam1	Bdkrb2	Ptpn13	Pdzk1	Farp1
Mdk	Lhfp	Tsc22d3	Atrnl1	Zfp697	Adgrf5
Cyba	Sipa1l3	Chsy3	Slco4a1	Tesk2	Slc45a4
Dkkl1	Car2	Psg28	Kifc3	Slc16a3	Dock9
Bex1	Slco3a1	Tmem108	Sgms2	Tgm2	Fnbp1
Id3	Zmat4	Zfp827	Cds1	Cnn3	Slc7a1
Cldn3	Mboat2	Klhl29	Cmtm4	Susd6	Mfhas1
Wfdc2	Anxa4	Spsb1	Tgfa	Mpped2	AC118475.1
Bcam	Zdhhc14	Psg25	Amot	Sh3tc2	Tsc22d3
Ddah2	Ada	Eva1a	Shb	Tmem63b	Adgra3
Batf3	Nav1	Sept6	Tfrc	Cnpy1	App
Agap1	P3h2	Pxk	Prkcz	Plcd3	Fbxo21
Rapgef5	Tbc1d1	Psg19	Ahcyl2	Zmiz1	Pawr
Scarb1	Prune2	Rcsd1	Bmper	B4galt5	Arhgap28
AU015836	Lamc1	Phldb3	Lrp8	Col23a1	Cobll1
Acot7	Sh3pxd2a	Agl	Arid1b	Grik5	Rbms1
Alpl	Rasa3	Kcnh1	Gm28375	Cyp2s1	Entpd1
Asap2	Lamb1	Sec24d	Dysf	Tom1l1	Ccser1
Elmsan1	Ppp2r2c	Slc4a5	Mycbp2	Lamc1	Magi3
Gramd4	Hsd17b7	Gnb4	Plcg2	Dip2c	Efr3b
Ncor2	Gcnt2	Spats2	Agrn	Pitpnm2	Spred2
Rai1	Pappa2	Fa2h	Sept4	Arf4	Mtcl1
Tcf7l2	Serpinb9e	Nsd3	Tec	Apela	Adgrl2
	Sct	Slc27a6	Itpk1	Ptpre	Ptpn3
	1500009L16Rik	Cd247	Tpcn1	Rab11fip1	Slc39a14
	Sparc	Epas1	Prr5l	Epn2	Snx10
	Jun	Psg16	Dlg5	Phf8	Fyn
	AA467197	Tmem104	Slc41a2	Maged1	Dock5
	Prl6a1	Fn1	Ankrd44	Flvcr2	Arhgef25
	Serpinh1	Ceacam11	Ap2a2	Cdk5	Alpl
	S100a6	Csf1r	Chd3		Herc4
	Serpinb9g	Reps2	Batf3		Phf8
	Anxa2	Ptpn14	Uaca		Dock8
	Klf6	Gm49352	Lonrf3		Slc6a2
	Ier2	Xdh	Rassf5		Rin2
	Lgals9	Dna2	C2cd5		Bach2
	Jund	Lnx1	Baiap2l1		Lnpep
	Tmsb10	Fgfr1	Wnk3		Map1b
	Sbsn	Chst11	Rufy3		Plpp1
	Prl7b1	Tmem40	Ahnak		Ghrh
	Pitrm1	Man1a	Plekha7		Ctsj
	Rgs5	Mt2	Tulp1		Cited1
	Serpinb6b	Mt1	Sgk3		Prl2b1
	Lgals3	1500009L16Rik	Plekhd1		Ctsr
	Cdx2	Pfn1	Sesn1		Rarres2
	Egr1	Ppp1r14b	Sgk2		Rhox12
	Fam162a	Mrfap1	Dennd2a		Cts6
	Eif1b	Fgfbp1	Ppfia1		Sparc
	Rap1a	Cdx2	Pid1		Tmem37
	Vim	Fbxw7	Ppfibp2		Prdx4
	Mt2	Hdac4	Ap1s3		Crip2
	Ptprf	Smad6	Trpm6		Gnas
	Plekho1	Cars	Foxo3		Ddrgk1
		Rcc2	Bicdl1		Muc1
		Rufy2	AC133498.1		Tubb3
		Ccbe1	Gm13269		Itm2b
		Dgkh	4932438A13Rik		Acaa1a
		Coro7	Gpr137b		Esam
		Epb41l2	Lnx2		Limd2
		Itgb5			Ldhb
		Dclk2			Atp2b1
		Ankrd33b			Tnfaip2
		Efna1			Oaf
		Inhbb			Brd3
		Cnbp			Blvrb
		C1qbp			Rrbp1
		Galk1			Mettl26
		Mpzl1			Rdx
		Lsm6			Nup62cl
		Rap1a			1700011M02Rik
					Shisa5
					Prl3b1
					Klf13
					Mfsd2a
					Selenom
					Hs3st1
					Btg2
					Cst3
					Trpv2
					Cyb5a
					Tmsb4x
					Mdk
					Ctsh
					Ccdc107
					Rgl2
					Mdfic
					Prdm6
					Rhbdf2
					Col25a1
					Rps6ka6
					Dtx3
					Ammecr1
					Bmp1
					Ak8
					Ica1
					Adam12
					Dlgap4
					Cpm
