# Supplementary material for: Capturing trophectoderm-like stem cells enables step-wisely remodeling of placental development
Source: Protein Cell. 2025 Nov 10;17(4):339–56. doi: 10.1093/procel/pwaf098 (PMC13107561; doi:10.1093/procel/pwaf098)
Supplement: pwaf098_Supplementary_Data [file pwaf098_supplementary_data.zip › PAC-25532-DP-Table S1 (5).xlsx]

## Sheet: Sheet1
ExE-like specific	LaTP specific	SpT specific	SynTI specific	SynTII specific	GlyT specific	S_TGC specific	P_TGC specific
Rpl7	Ctdsp1	Pdcl3	Gm29570	Xkr4	Prex2	B3gat2	Slco5a1
Actr1b	Scly	Cflar	Ly96	Atp6v1h	4930444P10Rik	Smap1	Gm29017
Rpl31	Ppip5k2	Stradb	Khdc1a	Mcmdc2	Sema4c	Gm28981	Nrp2
Asnsd1	Zranb3	Bmpr2	Ptp4a1	Ube2w	Mfsd6	Fzd5	Tmbim1
Hspd1	Cdk18	Zdbf2	Fam178b	Jph1	Gpr1	Ikzf2	Ngef
Orc2	Rbbp5	Dnpep	4933424G06Rik	Pkhd1	Ccnyl1	Avpr1b	Pam
Tmem169	Phlda3	Sp140	Tgfbrap1	Gm29107	Rufy4	Csrp1	Il24
Vil1	5730559C18Rik	Hdac4	Nabp1	Rnf149	Sgpp2	Uhmk1	Adipor1
Mrpl44	BC055324	Hdlbp	1700019D03Rik	Il1rl2	Farsb	Olfml2b	Soat1
Gbx2	4930568G15Rik	Sept2	Stk17b	Dnah7a	Hjurp	Tagln2	Fasl
Ndufa10	Sft2d2	Slc35f5	Fzd7	Ankrd44	Hes6	Gm17275	Atp1b1
Nifk	Usp21	Cd55	Ino80d	Nbeal1	Gm7967	Gm2061	Casq1
Map3k19	Cnst	Pla2g4a	Dnajb2	Cyp20a1	Bcl2	Traf5	Grem2
Slc45a3	Gm37768	1700025G04Rik	Wdfy1	Gm20342	Actr3	Cr2	Nenf
Cyb5r1	Dtl	Lamc2	Agfg1	5730419F03Rik	Slc41a1	Gm13563	Lpgat1
Rabif	Ints7	Rnasel	Steap3	Rhbdd1	Nav1	Lrrc8a	Cr1l
Cenpl	Taf3	Ralgps2	C1ql2	4933436I20Rik	Gm38399	Gpr21	Fam171a1
Mael	Tmem141	Zbtb37	Ccdc93	Kcnj13	Nmnat2	Pacsin3	Apbb1ip
Rbm8a2	Notch1	Blzf1	2900009J06Rik	Lrrfip1	Hsd17b7	Arl14ep	Grin1
Adss	Nr4a2	Tada1	Etnk2	Twist2	Ndufs2	Adra2b	Qsox2
Sde2	Galnt3	Rgs5	Lgr6	Ankmy1	Olfm1	Kcnip3	Prrx2
Marc1	Madd	3110045C21Rik	Lmod1	Kif1a	Ciz1	Trpc4ap	Dhrs9
Rpp38	Bmf	Nit1	Nr5a2	Gm28535	Ttll11	Tgm2	Chrna1os
Sephs1	Zfyve19	Slamf9	Rgl1	Panct2	Lypd6	Ocstamp	Tfpi
Rbm17	Itpripl1	Igsf9	Ier5	Gli2	Wipf1	Sox18	Prrg4
Otud1	Anapc1	Srp9	Lhx4	Epb41l5	Btbd18	C330007P06Rik	Rcn1
Tprn	Cenpb	Brox	Ankrd45	Gpr39	Lpcat4	Rhox12	Emc4
Phpt1	Crnkl1	Rab3gap2	Pigc	Lypd1	Pla2g4e	Xiap	Emc7
Ubac1	Fam110a	Tgfb2	Ccdc181	Ppfia4	Pla2g4d	Zfp36l3	Dll4
Pmpca	Sox12	Proser2	Fh1	B3galt2	Shf	DXBay18	Slc28a2
Surf6	Plagl2	Gpsm1	Itpkb	Glrx2	AA467197	Zfp275	Gpat2
Rpl7a	Gm14168	Sec16a	Lin9	Lamc1	Efcab8	Snx12	Gfra4
Wdr5	Ndrg3	Ralgds	Ephx1	4930523C07Rik	Tgif2	1700011M02Rik	Prnp
Set	Mybl2	Naif1	Dnah14	Gm37634	Eya2	Taf9b	Thbd
St6galnac6	Zbp1	Mapkap1	Marc2	Suco	Ppdpf	Diaph2	Cd93
Rpl12	Phactr3	Gsn	Batf3	Vamp4	Nudt11	Serpina7	Snta1
Fbxw2	Gm14820	Ifih1	Atf3	Dcaf6	Was	Mum1l1	Mmp9
Psmd5	Ddx3x	Stk39	Olah	Gpa33	Rbm3	Tbc1d8b	Slc35c2
Cutal	Rbm10	Sp3	Fam107b	Lmx1a	Ndufb11	Nup62cl	Ptgis
Arpc5l	Mecp2	Zfp385b	Bend7	Gm26641	Wdr44	Tmsb4x	B4galt5
Ppp6c	AU015836	Calcrl	Ucma	B930036N10Rik	Dock11	Gm43674	Tshz2
Acvr1c	Klhl15	C1qtnf4	4930551O13Rik	Dcaf8	Mtcp1	S100a7a	Ctsz
Ppig	Kif4	Harbi1	Gm13269	Tmem63a	Rlim	Mcl1	Gm14296
Ola1	Abcb7	Chp1	Psd4	Ush2a	Hmgn5	Phtf1	Kcnq2
Atp5g3	Shroom2	Ccndbp1	Pax8	Nsun6	Sh3bgrl	Ube2r2	Nkap
Mtch2	Gm16093	Frmd5	Nsmf	Cacna1b	Dach2	Rgp1	Rhox2a
Elf5	Zmat3	Ptpra	Tbc1d13	Trub2	Car2	Dcaf10	Rhox2g
Eif3m	Frem2	Btbd3	Tnfaip6	Slc27a4	Proser1	Snx30	Plac1
Ccdc34	Gpr87	Srxn1	Wdsub1	1700084E18Rik	Mlf1	S100pbp	Mmgt1
Aqr	Mbnl1	Tbc1d20	Dync1i2	Fam78a	Arfip1	Cnksr1	Timm8a1
Gm13977	Flad1	Cnbd2	Prr5l	Zbtb43	S100a14	Gale	Trpc5
Oip5	Pygo2	Zhx3	Commd9	Traf1	S100a16	Kif1b	Pfkfb1
Ndufaf1	Bnipl	Lpin3	D430041D05Rik	Stom	Tuft1	Phf13	Ppef1
Wdr76	Cd2	Oser1	Patl2	Ggta1	BC028528	Mxra8	Gm15952
Eif3j1	Psrc1	Zfp334	B2m	Ptgs1	Plekho1	Pex1	Pear1
Duoxa2	Vav3	9230111E07Rik	Trim69	Rc3h2	Gm5544	Spon2	Cers2
Fgf7	Gm35986	Mocs3	Blvra	Baz2b	Trim45	Add1	Ecm1
Dtwd1	Slc9b2	Gnas	Crls1	Pla2r1	Kcnc4	Brdt	Mtmr11
Snrpb	Ak5	Gm14305	Bmp2	Scn9a	Taf13	P2rx2	Phgdh
Idh3b	Erich3	Dgkk	Dstn	Cers6	Wdr47	Sirt4	F3
Trmt6	Gm26663	Usp27x	Ovol2	Ccdc173	Extl2	Gm26995	Metap1
Snrpb2	Gabrr2	2010308F09Rik	Slc52a3	Ubr3	Wdr63	Abcb9	Gm17501
Pcsk2	Vcp	Sowahd	Map1lc3a	Dlx1as	Slc44a5	Fscn1	Adgrl2
Dtd1	Tusc1	Cul4b	Manbal	Pdk1	Lrrc69	E130309D02Rik	Asph
Naa20	Plaa	Gm28730	Ttpal	Cyct	Faxc	Gm43597	Slc35a1
Platr15	Orc1	Fam122b	Stk4	Osbpl6	Ufl1	Cav2	Ugcg
Nanp	Ppcs	1600025M17Rik	Vapb	Sestd1	Tpm2	1700012C14Rik	Slc31a2
Mcts2	Snip1	Gm648	Slco4a1	Pramel7	Tln1	Arhgef5	Mtap
Eif6	Atpif1	Arhgef6	Zgpat	Agbl2	Svep1	Chn2	Tm2d1
Uqcc1	Cep85	Ids	Gm14635	Them7	Mpdz	Fbxo41	Kank4os
Fitm2	Runx3	Cd99l2	Maoa	Mpped2	Zdhhc21	Slc41a3	P3h1
Ddx27	Angptl7	Dusp9	Lonrf3	Spint1	Nfia	Gm44123	Adgrb2
Ube2v1	Wrap73	Irak1	Pgrmc1	Exd1	Itgb3bp	Hdac11	Xkr8
Rps21	Hes5	Dmd	Dcaf12l1	Gm26899	Slc35d1	Uba3	Zdhhc18
Arfrp1	Krtcap3	Fthl17a	Gm364	Polr1b	Lrp8os2	Ppp4r2	Tmem50a
Tpd52l2	Stk32b	Maged1	Nsdhl	Gpcpd1	Faah	Bhlhe40	Sh2d5
Uba1	Slit2	Eda2r	Xlr3a	Rrbp1	Ermap	Cand2	Pla2g5
Zcchc12	Svop	Foxo4	Slc6a8	Zfp345	Cap1	Zfp637	Nppb
Rhox5	Pla2g1b	Cited1	Fam50a	Abhd12	Gjb5	Zfp248	Srm
Rhox8	Camkk2	Fnd3c2	Gab3	Cox4i2	Ccdc28b	Med21	Gm13203
Rbmx2	Aacs	Morf4l2	Fam90a1b	Cbfa2t2	Smpdl3b	Ptprh	Icmt
Hprt	Cldn3	Nrk	Apoo	Myh7b	Asap3	Ppp1r13l	Pex10
Etd	Abhd11	Tsc22d3	Las1l	D630003M21Rik	Gm13012	Numbl	Rer1
Cetn2	Styxl1	Atg4a	Stard8	2900093K20Rik	Spata21	Gramd1a	Lhfpl3
Idh3g	Mepce	Fndc3b	Nxf2	Ncoa5	Gnb1	Spty2d1	Xrcc2
Naa10	Ap4m1	Mgst2	Gm15138	Slc9a8	Mrfap1	Tmem86a	Tmem214
Vbp1	Ptcd1	E130311K13Rik	Wnk3	A530013C23Rik	Ppp2r2c	Ptpn5	Fgfr3
Cenpi	Uspl1	Rbm46	Kdm5c	Gm14264	Tmem128	Trim21	Hs3st1
Rpl36a	Rfc3	Dcst2	Mageh1	Gm14399	Lap3	Apobr	Gm42984
Nxf7	Sdhaf3	Zfp687	Acot9	Gm14412	Nkx6-1	Fbrs	Hopx
Tceal7	2010310C07Rik	Vps72	Gpm6b	Gm14327	Nos1	Stx4a	Hopxos
Tceal3	Shq1	Cdc42se1	Tpd52	Gm14326	Diablo	Eps8l2	Coq2
Tro	Atg7	Tspan2	Fabp5	Mtg2	Arl6ip4	Syt8	Tmed5
Piga	Ankrd26	Phtf1os	Prkci	Nkain4	Rimbp2	Traf3ip2	Dgkq
Impa1	Usp5	Gstm1	Wwtr1	Syp	Stx2	Wasf1	Orai1
1810022K09Rik	Ncapd2	Gnai3	Cd1d1	Araf	Amz1	Vpreb3	Tmem132c
Armc1	Mansc1	Fam102b	Etv3	Uxt	Arpc1b	Csnk1g2	Limk1
Mgarp	Ipo8	Bcar3	BC107364	Klhl13	Usp12	Gna11	Rasa4
Gm26850	Gm26852	Lamtor3	Gm43848	Gm9	Cdx2	Tcp11l2	Adap1
Nmd3	Bcam	Sh3glb1	Lrrc39	Slc9a6	Ubl3	Pawr	Micall2
4930589L23Rik	Zfp526	Lpar3	Cyp2u1	Taz	B3glct	Baz2a	Fam71f1
Ppid	Pafah1b3	Nexn	Adh1	Gm14798	Gm42529	Ell	Calu
4930579G24Rik	Bckdha	Acadm	Car8	Zc3h12b	Dync1i1	Sntb2	Flnc
A330069K06Rik	Egln2	Coq3	Plekhf2	Gdpd2	Asns	Vps4a	Podxl
Hdgf	Zfp790	Aptx	Esrp1	Itgb1bp2	Bpgm	1700030J22Rik	D630045J12Rik
Gpatch4	Cox7a1	Ubap1	Fam92a	Tsx	Dgki	Acta1	Hotairm1
Hcn3	Syne4	Enho	Smu1	Ftx	Cul1	Fhitos	Sh2d6
Fam189b	Flt3l	Ccl27a	Tmem8b	Magee2	Aoc1	Top2b	Mogs
Psmb4	Nav2	Tesk1	Shb	Brwd3	Ccdc126	Appl1	Paip2b
Hist2h2ab	Mcee	Fam221b	Stx17	Drp2	Wipf3	Gm3371	Fbln2
Gm20628	Asb7	Ptbp3	Gm12514	Pak3	Gm26640	Peli2	Wnt5b
Sycp1	Xrra1	Rgs3	L1td1	Gm15232	Mthfd2	Khnyn	Iqsec3
Dclre1b	Pold3	Jun	Kank4	Slc2a2	Adamts9	Lats2	Klrb1a
Ddx20	Rrm1	Ttc39a	Usp1	Slc7a14	Eogt	Sap18	Smco3
Lamtor5	Phkg2	Rnf11	Mroh7	Mfn1	Rassf4	Nuggc	Arhgdib
Dnttip2	Rnf40	Bend5	Lrp8	Qrfpr	Csgalnact2	Sorbs3	Klhl42
Aimp1	Bckdk	St3gal3	0610037L13Rik	Bbs7	Plekhg6	Phldb1	Pthlh
Ints12	Urah	1110065P20Rik	Urod	Abhd18	2310001H17Rik	Csk	Far2os1
Eif4e	Sigirr	Zc3h12a	Dmap1	Larp1b	Ttyh1	Larp6	Myadm
Rpf1	Slc25a22	Iqcc	Gm12866	Foxo1	Inafm1	Gm10655	Zfp579
Rabggtb	Tnni2	Catsper4	Rimkla	4921539H07Rik	Ceacam9	Tmod3	Zfp580
Tgs1	Cnksr3	Rcan3	Rragc	P2ry14	Psg22	Gm17324	Dhx34
Ndufaf6	Tspan15	Cda	Zbtb8a	P2ry12	Samd4b	Gm9917	Ceacam15
Fsbp	Rtkn2	Fblim1	Tssk3	Slc33a1	Zfp74	Hyal3	Kcnk6
Osgin2	Fzr1	Dhrs3	Marcksl1	Ppm1l	Zfp568	Vill	Yif1b
Ndufb6	Gm16104	Plod1	Kpna6	Gatb	Zfp14	Oxsr1	Fxyd5
Rpp25l	Gm4924	Ctnnbip1	Extl1	Rab25	Nipa2	Ttc21a	Gm12764
Grhpr	Tbk1	Clstn1	Stpg1	Trim46	Chsy1	Smtn	Atp10a
Trmo	Shmt2	Slc25a33	Nppa	Gm15265	Aldh1a3	Ccm2	Tm2d3
Prpf4	Timeless	Spsb1	Per3	Gm16740	Adamts17	Trim41	Anpep
Rps6	Ikzf4	Camta1	Vamp3	Zfp697	Nr2f2	Gm12184	Sema4b
Btf3l4	Stxbp2	Rint1	Trp73	Gm43062	Tpbgl	Mapk9	Man2a2
Rad54l	Tgfbr3l	Kmt2c	Arhgef16	Trim33	Rab6a	Sowaha	Nox4
Ccdc163	Tti2	Dpp6	Prkcz	Ap4b1	Fam168a	Slc36a3os	Ctsc
Rps8	Ints10	Zfp513	Isg15	St7l	Vwa3a	Wnt9a	Omp
Ebna1bp2	Ndufb7	Ift172	9330182L06Rik	Kcnd3	Atxn2l	Rasd1	Lipt2
Ybx1	Gm3235	Tnip2	Gsap	Col11a1	Asphd1	Usp22	Adm
Ppih	Mmp15	Htra3	Fbxl13	Dpyd	Sez6l2	Trpv2	Rnf141
Ppie	Lrrc29	Afap1	Dpysl5	Ndst3	Cd2bp2	Kif1c	Gm15774
Gnl2	Pkd1l3	Srp72	Mpv17	Alpk1	Kat8	Trp53i13	Tmem219
Grik3	St3gal2	Gm9958	Gckr	4930539J05Rik	Ctbp2	Abhd15	Spn
Lsm10	Chst5	Sec31a	Maea	Mttp	6430531B16Rik	Spata20	Oat
Psmb2	Cyba	Mn1	Zfyve28	Lmo4	Adam8	Ube2z	Adam12
Gm26722	Zfp276	Acacb	Cfap99	Ttll7	Ascl2	Tns4	5830432E09Rik
Hdac1	Gm3264	Ube3b	Adra2c	Ankrd13c	Tssc4	Krt19	Cd151
Lck	Gm8206	Git2	Slc2a9	Epha7	Mtrf1l	Ghdc	Ifitm10
Eif3i	Sh3bp5	Pxn	Wdr1	Srsf12	Grm1	Tubg1	Dhcr7
Trnau1ap	Sall2	Wsb2	Smim20	Cntfr	Myb	Vat1	Akap12
Cd164l2	4930579G18Rik	Fbxw8	Tec	Unc13b	Enpp3	Arf2	Frk
Nudc	Thtpa	Rasal1	Slain2	Gabbr2	Mypn	Limd2	Fam229b
Gpn2	Zfp395	Rad9b	Slc4a4	Tmeff1	Bicc1	Cdc42ep4	Nus1
Necap2	Klf12	Ncor2	Rassf6	Abca1	Derl3	Grin2c	Gm10273
Szrd1	Ilf3	Sh2b2	Anxa3	AI481877	Syde1	Fads6	Reep3
Gm20707	Gm1110	Cux1	Ptpn13	Frmd3	Palm	Exoc7	Lrrc3
Smim1	C030014I23Rik	Gm16599	Nudt9	Sh3gl2	Cnn2	Foxj1	Plpp2
Aurkaip1	Bcl9l	Vgf	Lrrc8b	Adamtsl1	1500009L16Rik	Fscn2	1600002K03Rik
Ube2j2	Sin3a	Nyap1	Mfsd7a	Dennd4c	Lta4h	Tpmt	Ncln
Dnajc2	Pml	Foxk1	Crybb2	Acer2	Alx1	Fam120a	Elk3
Eif2b4	Kif23	Cyth3	Tchp	Mllt3	Nav3	Spin1	Nap1l1
Slbp	Cln6	Flt1	Gm10401	Focad	Efnb2	Cast	Cpm
Nelfa	Tbc1d2b	N4bp2l1	Suds3	Hacd4	Erlin2	Mier3	Tspan31
Haus3	Prr23a3	Stard13	Oas1c	Angptl3	Got1l1	Ccdc71l	Slc26a10
Nop14	Poc1a	Peg10	Tmem116	Gm12689	Lzts1	Map4k5	Nxph4
Zfp518b	Rbm15b	Pon2	Brap	Usp24	Hapln4	Gm26545	Cd63
Fam184b	Cish	Gcc1	Anapc7	Lrrc42	Nr2f6	Nek9	Itga7
Ube2k	Traip	Creb3l2	Clip1	Fam159a	Lsm6	Fos	Tm2d2
Guf1	Cmtm7	Zc3hav1l	Ccdc92	A730015C16Rik	Ier2	Crip2	Ubxn8
Utp3	Zfp445	Zc3hav1	Zfp664	Osbpl9	Gpt2	Fam83h	Tmem192
Cox18	Nefh	Parp12	Chchd2	Nsun4	Cyld	Csnk1e	Plvap
Sdad1	Gck	Lrrc61	Crcp	Lurap1	Mt2	Pacsin2	Slc35e1
Mrpl1	Mat2b	Rarres2	Ache	Gm12840	Nlrc5	Cpne8	Adgre5
Zfp951	Ccng1	Repin1	Gnb2	Gm12865	Cfap20	Irak4	Cdh5
Rpl5	Ltc4s	Gpnmb	Wipi2	Gm12868	Cklf	A330009N23Rik	Tmem208
1010001B22Rik	Wrap53	Stk31	Zfp12	Col9a2	Agrp	Grasp	Slc9a5
Gm15788	Mink1	5430402O13Rik	Gm26597	Mycl	Gm26812	Krt8	Il34
Gm42596	Dhx33	Tax1bp1	Zfp746	Bmp8a	Slc35f3	Tns2	Spcs1
Noc4l	Git1	Vopp1	Hoxa13	Macf1	Glud1	Atf7	Cnih1
Sez6l	Phf12	Krcc1	Vamp5	Ncdn	Ero1l	3110001I22Rik	Slc7a7
1500011B03Rik	Ap2b1	Nagk	Vamp8	A3galt2	Pnp	Top3b	Lrp10
Srsf9	Abcc3	Gfpt1	Dusp11	Sync	Dad1	Senp2	Bcl2l2
Msi1	Prr15l	1810044D09Rik	Tgfa	Col16a1	Psmb11	Pla1a	Slc22a17
Rplp0	Osbpl7	Eif4e3	Asprv1	Phactr4	Gm27010	Filip1l	Kctd12
Rpl6	Med1	Edem1	4930471M09Rik	Gm21969	Gulo	Ripply3	Spry2
Ppp1cc	Smarcd2	Vhl	Arl8b	Padi2	Epor	Fndc1	1700012B09Rik
Ift81	Armc7	Tmem40	Cidec	Vps13d	Rgl3	Gm5493	Acp5
Anapc5	Cd7	Ift122	Irak2	Gm26763	Mpzl2	Flywch1	Jam3
Denr	Zfp184	Bid	Vgll4	Gm16503	Ncam1	Dnase1l2	Slc37a2
Cdk2ap1	Btn2a2	Usp18	Zfp422	Clcn6	Pstpip1	Cramp1l	Ubash3b
Eif2b1	Ripk1	Dusp16	Gabarapl1	Cfap69	Fam219b	Phf1	Sidt2
Gtf2h3	Grk6	Cdkn1b	Plbd1	Rundc3b	Aph1c	Lemd2	Plet1os
Ran	Slc35d2	Golt1b	C2cd5	Abcb1b	Rab8b	Slc26a8	Plet1
Bcl7b	A830082K12Rik	Bcat1	Etnk1	5031425E22Rik	Cgnl1	Zfp870	Acsbg1
Polr2j	Tmem171	Rassf8	Ppp6r1	Cdk5	Tmod2	Nelfe	Chrna5
Cops6	Ocln	Bhlhe41	Epn1	Slc4a2	Lysmd2	Ly6g6c	Lingo1
Eif3b	Adamts6	Stk38l	Rasl2-9	Gm43660	Fam83b	Cd2ap	Sema7a
D130017N08Rik	Lpin1	Napa	Prkd2	Gm9903	Elovl5	Klc4	Cyp11a1
Rpl21	Trappc12	Bcl3	Rbm42	Kcnip4	Tgfbr2	Cul7	Plekho2
D5Ertd605e	Gm17056	Gm16174	2200002J24Rik	Sepsecs	Klhl40	AI661453	Ppib
Dlx6	Gm10451	Pvr	Pepd	Zcchc4	Gm11992	Myl12a	Gcnt3
Ndufa4	5430427M07Rik	Irgq	Slc7a9	Rbm47	Fbxo48	Fez2	Prtg
Ndufa5	Tdp1	Lipe	Klk7	Uchl1	Actr2	2010106C02Rik	Ephb1
Ccdc136	Dicer1	Map3k10	Klk6	Slc30a9	Gm26829	Calm2	Srprb
Ssmem1	Slc25a47	Nfkbib	Josd2	Gm26756	Fam71b	Ino80c	Tmem108
Mtpn	Zfp386	Sirt2	Fam71e1	Nfxl1	Fstl4	Synpo	Tex264
Tmem213	Fyb	Gm26526	Nr1h2	Stap1	Adora2b	Pdgfrb	Zmynd10
Mrps33	Drosha	Ctu1	Prr12	Areg	Mmgt2	Rax	Slc38a3
Ssbp1	Taf2	Ptov1	Prrg2	Fras1	Myh3	Acy3	Dag1
Pyurf	Gsdmc4	Ppp1r15a	Sult2b1	Zfp644	Usp43	Cd248	Rtn4
Pradc1	Maf1	Isg20	Tsg101	Gm42902	Pfn1	Ubxn1	D930048N14Rik
Tprkb	Zfp251	Pde8a	E2f8	Gm42669	Gm12320	Rab3il1	Sar1b
Fam136a	Ift27	Cpeb1	Trpm1	Pcgf3	Zfp3	Jak2	Dhrs7b
Pcbp1	Pick1	Zfand6	Mtmr10	Fgfrl1	Tmem98	Lcor	Arrb2
Gm44036	Pla2g6	Ints4	Akap13	4930522L14Rik	Hlf	Fbxw4	Med11
H1fx	Shisa8	Arrb1	Aen	A430073D23Rik	Smarce1	Nt5c2	Chrne
Mcm2	Naga	Ucp2	Mfge8	Gm26718	Gm11940	Dusp5	P2rx5
Ccdc174	Bik	Stard10	Rlbp1	Fam222a	Nt5c3b	Casp7	Hic1
A730049H05Rik	Zbed4	Rhog	BC048679	Gm42917	Mpp2	Adrb1	Copz2
Rpusd3	Prkag1	Smpd1	Map6	Adam1a	Btbd17	Pigr	B230217C12Rik
Jagn1	Sp1	Pde3b	Folr1	Gm38102	Gm11766	Prelp	Atp6v0a1
Rpl32	Map3k12	Insc	Lamtor1	4932422M17Rik	Net1	Gm37168	Pecam1
Hnrnpf	Hoxc10	Xylt1	Apbb1	Gm15747	Pitrm1	Gpr50	Fdxr
Dppa3	Trap1	Mvp	Nsmce1	B3gnt4	1700016G14Rik	Npffr2	Slc25a19
Grcc10	Aifm3	Ctf1	Sh2b1	5930412G12Rik	Prl6a1	Gm28258	Sgsh
Ndufa9	Dgcr8	Tgfb1i1	Prss8	Phkg1	Gm26735	Hmx3	Nptx1
Tigar	Ccdc191	Fank1	Nsmce4a	Caln1	Serpinb9e	Gm3460	Chmp6
Tulp3	Spice1	Ppp2r2d	Tacc2	Cldn4	Serpinb9g	Lman1l	Rab40b
Gm44067	Cxadr	Sct	Btbd16	Col26a1	Gm26514	5730403I07Rik	Lgals8
Wbp11	Ltn1	Ppp1r14c	Ap2a2	4933404O12Rik	Smim13	9930038B18Rik	Prl5a1
Recql	Ripk4	Plekhg1	Cdkn1c	Gm8066	Sema4d	Cyyr1	Txndc5
Tfpt	1700022N22Rik	Sash1	Slc22a18	Zfp68	Unc5a	Acsbg2	5033430I15Rik
Rps9	Tcf19	Cited2	Phlda2	Elfn1	Zfp759	Trpa1	Barx1
Rpl28	Mdc1	Ifngr1	Ppfia1	Ccz1	9330111N05Rik	Gm15178	Fam120aos
Rps5	2310061I04Rik	Tbpl1	Fam26e	5930430L01Rik	Rgs7bp	Spata16	Cplx2
Slc8a2	Gm20478	Cep85l	Foxo3	Hepacam2	Itga1	Gm42434	Lect2
Ppp5c	Klhdc3	Sar1a	Snx3	Slc25a13	Hs1bp3	Nlrp4e	Ctsl
Irf2bp1	Mpnd	Hk1os	Prdm1	Cttnbp2	Greb1	Vnn3	Clptm1l
Zfp111	Ndc80	Rufy2	Vps26a	Gm13844	Lamb1	Sorbs2os	Tppp
Zfp109	Eif2ak2	Rhobtb1	Kif1bp	Trim24	Dock4	A330008L17Rik	Glrx
Rps19	Msh6	Bcr	Slc16a9	Nfe2l3	Npas3	Gm11337	Mblac2
Cxcl17	Ercc3	Specc1l	Phyhipl	Ppm1k	Dbpht2	1700084F23Rik	Emb
Zfp850	Cpt1a	Mknk2	Ipmk	Fam13a	Dnal1	Apoo-ps	Adcy3
Psmc4	Sart1	Gm26541	Gucd1	Reep1	Tmem63c	4930595D18Rik	Sdc1
Rps16	Dpf2	Mob3a	Lss	Wbp1	Basp1	Gm6811	Kcns3
Eif3k	Cdca5	Slc39a3	Ube2g2	Rtkn	Top1mt	Slc22a27	Sypl
Clip3	Esrra	Tmem263	D10Jhu81e	2310040G24Rik	Kctd17		Bzw2
Arhgap33	Mark2	Mterf2	Gpx4	4933427D06Rik	Ankrd54		Scin
Faap24	Fam111a	Timp3	Gadd45b	4930590J08Rik	Ccdc184		Akap6
Nudt19	Pank1	Uhrf1bp1l	Sirt6	9530026P05Rik	Rtn4r		Egln3
Gm26790	Gm16541	Fgd6	Gas2l3	Frmd4b	Sept5		Sgpp1
Uri1	Hps1	Btg1	Rab21	Sumf1	Liph		Ttc9
Gm15396	Cwf19l1	Tbc1d15	Rap1b	Il17rc	Gm4524		Abcd4
Rps11	Xlr5b	Msrb3	Trappc5	Adipor2	P3h2		Amn
Rpl13a	Luzp4	Ctdsp2	Grtp1	Gm44148	Hcls1		Erich5
Ruvbl2	Ntng1	Mbd6	Tdrp	BC049715	Phldb2		Osr2
Rpl18	C130050O18Rik	Ddit3	Cln8	Spx	Pros1		Ext1
Prmt3	8030442B05Rik	Smarcc2	Vdac3	Gm15704	Dynlt1a		Derl1
Otud7a	Fam188b	Rdh5	Plat	Fgfr1op2	Zfp947		Fam227a
Snrpa1	Gm17268	Zfp358	Cldn23	Rep15	Traf7		Syngr1
Mrpl46	Gm20708	Tacc1	Mtus1	Amn1	Brpf3		A4galt
Rps17	Gm28044	Gm17484	Trappc11	Bicd1	Angptl4		Plxnb2
Clns1a	Gm16572	Rbpms	Ing2	Leng1	Tap2		Shank3
Rps3		Vps37a	Atp6v1b2	Zfp606	Gm4577		Ccdc65
Xndc1		Ufsp2	Zfp961	9330104G04Rik	Srf		Fkbp11
Timm10b		Irf2	Sin3b	Zfp114	Gm20517		Slc4a8
Eif3f		Palld	Rasd2	Grik5	Usp49		Fignl2
Rpl27a		Nr3c2	Tbc1d9	Cic	Satb1		Nudt16l1
Zfp143		Dnajb1	Nanos3	Cyp2s1	Ndufa11		Nagpa
Atp2a1		Prkaca	Mylk3	Lrfn1	Rfx2		Alg1
Zfp689		Dnase2a	Tox3	Rasgrp4	1700061G19Rik		Myh11
Pstk		Rbl2	Cmtm4	Spint2	Zbtb14		Vpreb1
Bub3		Zfp319	Hsd11b2	Thap8	Hnrnpll		Ppm1f
Glrx3		Ndrg4	Atp6v0d1	Nfkbid	Galm		Scarf2
Fuom		Zfp90	Gm5914	Clec11a	Nol4		Mb21d2
Syce1		Bcar1	Gabarapl2	Fuz	Pkd2l2		Muc4
Sirt3		Irf8	Plcg2	Rcn3	Wnt8a		Adcy5
Rplp2		Rnf166	Hsbp1	Ppfia3	Pcdh12		Cd200
Rps12		Galns	Cotl1	Dhdh	Dpysl3		Cd47
Slc18b1		Rhou	Fam92b	Fut2	Tnfaip8		Donson
Trmt11		Sipa1l2	Emc8	Igf1r	Cxxc1		Paqr4
Gtf3c6		Kctd6	Ube2e1	Chd2	Pard6g		Prss22
Tacr2		1810062O18Rik	Itih4	Ttll13	Rin1		Rab26os
Ddx21		Plau	Ncoa4	Rccd1	Cnih2		Cuta
Gm26789		Il17rb	Gm6526	Iqgap1	Ccdc85b		Def6
Cdk1		Chdh	Gch1	2900076A07Rik	Ppp1r14b		C4b
Tfam		Gm26782	Emc9	2610206C17Rik	Prune2		Slc44a4
Mif		Irf9	Rec8	Eed	Nmrk1		Neu1
Gm16222		Rcbtb1	Gjb2	Gm26944	Carnmt1		Ttbk1
Pfkl		Kpna3	Polr3d	B3gnt6	Ak3		Mydgf
Rrp1		Spryd7	Rb1	Dchs1	Tnks2		Lama1
Rnf126		Fam167a	Klf5	Tmem9b	Ccnj		Sult6b1
Rps15		Bnip3l	Slain1	Syt17	As3mt		Nrg2
Gm26710		Fndc3a	Stk24	Dnah3	Neurl1a		BC037039
Scamp4		Rcbtb2	Mrpl4	Pdzd9	Pdcd4		Pcdhgc3
Plekhj1		Lcp1	Zfp810	D7Ertd443e	Col19a1		Sema6a
Sgta		Epsti1	Vps11	Jakmip3	Cdk15		Zfp608
Thop1		Ednrb	Cxcr5	Stk32c	BC016548		Mppe1
Gna15		Tgds	Rnf214	Zfp941	G630016G05Rik		Pqlc1
Rfx4		1810041H14Rik	Zc3h12c	Shank2	Bpifb1		Tbc1d10c
Nup37		Atg4d	Exph5	Gm26674	Adgrl3		Clcf1
Slc25a3		Eepd1	Commd4	Utrn	1600015I10Rik		Slc29a2
Ndufa12		Acad8	Clpx	Pex3	Clec12a		B4gat1
Mrpl42		Zbtb44	Aldh1a2	Hivep2	Gm12766		Fosl1
Ccdc59		Nrgn	Cyb5r4	Hebp2	Th		Ccdc88b
Helb		Gm5617	Mthfsl	Map7	Itk		Fkbp2
Mars		Gm17322	Trim43c	Moxd1	Gm12167		B3gat3
Rdh16		Smad6	4921534H16Rik	L3mbtl3	Prl7c1		Fth1
Naca		Uchl4	Cep63	Ptprk	F13a1		Dagla
Ptges3		Dapk2	Col6a5	Tspyl1	Syt16		Lrrc10b
Pa2g4		Rora	Ccdc51	Slc16a10	Adcy8		Gm6563
Champ1		Anxa2	Scn5a	Cep57l1	Cd200r1		Rpp30
Polb		Pygo1	Csrnp1	Sobp	4833427F10Rik		Fgfbp3
Mak16		Mapk6	Slc25a38	Fam184a	Il10		Entpd1
Ppp2cb		Ddx43	Camk2b	Tbc1d32	Gm29282		Gm13256
Mast3		Fam46a	Lgalsl	Hsf2	Pou3f4		Cdh26
Dda1		Mthfs	Gm2a	Sowahc	Nlgn1		Hsd3b6
Abce1		Nphp3	Mpdu1	Nodal	Enpep		Gm43064
Anapc10		Atp2c1	Tnfsf12	Col13a1	Gm43194		Sult1e1
Zfp330		Hemk1	Dvl2	Ank3	5430416O09Rik		Gm43661
Gcdh		Pth1r	Zmynd15	Dip2a	Fam175a		Clec1a
Pllp		Ccrl2	Atp2a3	1700094J05Rik	Col28a1		Aqp8
Ciapin1		Fbxl2	Wdr81	Gamt	Gm43956		Krtap5-4
Polr2c		Tmppe	Sez6	Pcsk4	Gm43878		Trpm5
Csnk2a2		Pik3ip1	Slfn5	Reep6	Rps2-ps6		1810046K07Rik
Nutf2		Limk2	Rasl10b	Adamtsl5	Tinag		Krt36
Gm10073		Nf2	1700125H20Rik	Ap3d1			Prl2c3
Chtf8		Xbp1	Appbp2	Zfr2			Prl2c2
Nip7		Pex13	Dhx40	4930404N11Rik			Prl3d1
Psmd7		Cpeb4	Epn3	AU041133			Prl3d2
Aars		Mgat1	Dlx3	Zfp938			Prl3d3
Kars		Rnf130	Dlx4	Slc17a8			Prl7a1
Usp10		Mgat4b	Dlx4os	Lrriq1			Prl4a1
Fbxo31		Ube2b	Kat7	Kcnmb4			Cts7
Cdt1		Cdkl3	1700001P01Rik	Frs2			Gm9573
Rpl13		Aldh3a2	Wipf2	Srgap1			Gm4221
Spire2		Adprm	Wnk4	Kif5a			Pfpl
Gas8		Ndel1	Cntd1	Rnf41			Brinp3
Coa6		Eno3	Myl4	Erbb3			2600014E21Rik
Tomm20		Inca1	Pcyt2	Arhgef18			Tmem47
Ccdc7a		Tlcd2	Narf	Pet100			Mesdc2
Acox2		Gosr1	Adarb2	Gm15350			Apon
Thoc7		Pex12	Rala	Dlgap2			Ccdc7b
Rpl15		Mmp28	Vps41	Gm26804			Gm9513
Comtd1		Ypel2	Foxc1	Thsd1			BC049352
Mustn1		Rab5c	Tubb2a	Gpat4			1700047I17Rik2
Psmc6		Stat5b	Ppp1r3g	Ddhd2			Cntnap5c
Cgrrf1		Stat5a	Pak1ip1	Pomk
Parp2		Arhgap27os1	Tmem14c	Nrg1
Osgep		Gosr2	Stmnd1	Tnks
Rnase1		Tex2	Gkap1	Asah1
Hnrnpc		Gm11696	2210016F16Rik	Sh3rf1
Rpgrip1		Gna13	Rmi1	Sh2d4a
Supt16		Map2k6	Exoc3	Slc18a1
Prmt5		Tmem104	Col4a3bp	Arrdc2
Mrpl57		Trim65	Rab10	Slc5a5
Phf11c		Sphk1	Gm4419	Ano8
Sgcg		Sec14l1	Ppp2r3c	1700030K09Rik
Pinx1		C1qtnf1	Atp6v1d	Palm3
Pbk		Pfkp	Plekhd1os	Gm26887
Tpm3-rs7		Prl2c5	Plekhd1	Mt3
Abcc4		Prss16	Acot2	Zfhx3
Aasdhppt		Prl3b1	Fam161b	Zfp612
Eif3g		Prl2b1	Mlh3	Pkd1l2
Icam5		Prl8a9	Cipc	Sdr42e1
Cdc37		Prl7b1	Calm1	Banp
Thyn1		Prl7d1	Glrx5	Ccsap
Dcps		Foxq1	Papola	Ptprg
H2afx		Tbc1d7	Begain	Nek10
Trappc4		Mcur1	Dio3	Myoz1
Rps25		Gmpr	Cdca7l	Samd8
AU019823		Ptpdc1	Oxct1	Zmiz1os1
Dlat		Phf2	Csmd3	4933413J09Rik
Ppp2r1b		Ninj1	Trib1	Erc2
Psma4		Nfil3	Ndrg1	Nisch
Fbxo22		Rab24	Ly6e	Mmrn2
Cox5a		Slc25a48	Parvg	Rab2b
Pkm		Smad5	Kif21a	Zmym2
Rplp1		Dapk1	Pphln1	Atp8a2
Lctl		Ctla2b	Tmem117	Mtmr9
Rpl4		Tpbpb	Asb8	Gnrh1
Pif1		Ctsj	Cox14	Nefm
Rps27l		Ctsq	Dazap2	Slc25a37
Arpp19		Rsl1	Krt80	Cln5
Eef1a1		Zfp738	Gtsf1	Gpc6
Mei4		4930525G20Rik	Carhsp1	Pcca
Rwdd2a		Arrdc3	Gsc2	Ankrd49
Rpl29		Mocs2	Slc25a1	Tmed1
Rrp9		Wdr35	Ap2m1	Gm29642
Gnat1		Pqlc3	Psmd2	Snx19
Gm37850		Ispd	Zdhhc19	Arhgap32
Impdh2		Gm7008	Osbpl11	Kirrel3
Cdc25a		Pygl	Atg3	Tirap
Nradd		Frmd6	St3gal6	Gm10687
Rpsa		Fut8	Vgll3	Cspg4
Rpl14		Plekhh1	Ifnar2	Ulk3
Pes1		Pgf	Il10rb	Tle3
Nipsnap1		Jdp2	Cryzl1	Smad3
A730071L15Rik		Gstz1	Acat2	Hacd3
Ppia		Ism2	Wtap	Trip4
Gm16141		Slc25a29	Sod2	Hmgcll1
Gm12089		Rcor1	Hagh	Ick
Bod1		Zfyve21	Spsb3	Tmem30a
Npm1		Tmem179	Tsr3	Snx14
Rars		Fbxo4	Fbxl16	Zfp949
Nudcd2		Lifr	Tead3	Pxylp1
Ttc1		Gm16136	Tulp1	Gm16185
Zfp879		Cthrc1	Pim1	Il20rb
0610009B22Rik		Lrp12	Cd320	Dock3
Skp1a		Fam84b	Trim15	Lamb2
Vdac1		St3gal1	Mad2l1bp	Kif9
Zcchc10		Lrrc24	Guca1b	Ulk4
G3bp1		Arhgap39	Tfeb	Ccr9
Gemin5		Mb	Tspo2	Lif
Rnf187		Triobp	Nrtn	Mtmr3
B9d1os		H1f0	Gtf2f1	Kremen1
Sco1		Parvb	Slc8a1	Znrf3
Rpl26		Arhgap8	Cox7a2l	Ramp3
Kcnab3		5031439G07Rik	Gtf2a1l	Grb10
Naa38		Mapk11	Lama3	Cobl
Plscr3		Lrrk2	Mocos	Acyp2
Psmb6		Cacnb3	Lims2	Asb3
6330403K07Rik		Csrnp2	Myo7b	Gm12116
Cluh		Krt18	Gm16344	Ranbp17
Tsr1		Zfp263	Fam53c	Gabrp
Gemin4		1810013L24Rik	Ctnna1	Rufy1
Timm22		Dexi	Spata24	Gm12258
Ankrd13b		4930509G22Rik	Cystm1	Tom1l2
Rpl23a		Ntan1	Pfdn1	Grap
Poldip2		Fetub	Hbegf	Prpsap2
Psmd11		St6gal1	Rell2	Ncor1
Supt4a		Fstl1	Snx2	Lrrc75aos2
Mrps23		Arhgap31	Gm17552	Arhgap44
C030037D09Rik		Bach1	Ccs	Mfsd6l
Coil		Rsph3a	Ovol1	9330160F10Rik
Utp18		Rnaset2a	Ehd1	Hes7
Mrpl27		Has1	Prdx5	Chrnb1
Atp5g1		Zfp758	Dnajc4	Nlgn2
Scrn2		Hcfc1r1	Nudt22	Tnk1
Psmb3		Gnptg	Mrpl16	Ybx2
Rpl19		Haghl	Stx3	Slc2a4
Mlx		Dusp1	Patl1	Tm4sf5
Psme3		Kank3	Rfk	4933427D14Rik
Lsm12		Tapbp	Klf9	Dph1
Ubtf		Gpsm3	Dmrt3	Smyd4
Ccdc43		Gnl1	Slc1a1	Slc43a2
Taco1os		2310039H08Rik	Gm27042	Flot2
Psmc5		Tbcc	Golga7b	Proca1
Ddx5		Mdfi	Pax2	Synrg
Rpl38		Efhb	Borcs7	Acaca
Sumo2		Pja2	Bbip1	Usp32
Tsen54		Ralbp1	Nrap	Tbx4
Galk1		Twsg1	Golt1a	Hsf5
Mrpl38		Rab12	Il1f6	Tob1
Jmjd6		Lpin2	Rab9b	Acsf2
Mettl23		Ypel5	Gabrd	Pdk2
Mgat5b		Lbh	Ctnna3	Spop
Birc5		Qpct	Gm4767	Zfp652os
Usp36		Pkdcc	Slc41a2	Hoxb8
Arl16		Zfp36l2	Gm15348	Med24
Gps1		Epas1	Thrb	Gm11639
Gtpbp4		Stard4	Colq	Helz
Psma2		Cxxc5	D630024D03Rik	Ttyh2
Yae1d1		Taf7	A530016L24Rik	Tmem94
Hist1h3f		Gramd3	Apol9b	Smim6
Hist1h4d		Slc27a6	Sfta2	Recql5os1
Hist1h4a		Csf1r	Ifit1bl2	Gm26730
Uqcrfs1		Fech	Gm10848	Tnrc6c
Nol7		Gnal	Rtfdc1	Notum
Rnf182		Zbtb7c	Cxx1a	Ccdc57
Higd2a		Dpp3	2210013O21Rik	Gm28192
H2afy		Scyl1	4930419G24Rik	Asb13
Zfp367		Stx5a	Bche	Dip2c
Zfp85		Tkfc	Hao2	Gm26601
Mtrr		Ddb1	Gm40190	Tbce
Sdha		Vps37c	Gm11751	Zkscan8
Tmem167		Osbp	Gm12862	Jarid2
Atp6ap1l		Papss2	Gm26840	Atxn1
Rps23		Pdlim1	Gm20611	Sptlc1
Zcchc9		Sh3pxd2a	Grip1os1	Gm2762
Utp15		Rpl13a-ps1	Gm42641	Nsd1
Ndufaf2		Add3	1600002H07Rik	Agtpbp1
Ubxn2a		Mxi1	Sstr5	Gm16907
Ddx1		Adra2a		Nlrp4f
Acp1		Afap1l2		Zfp458
Dld		Rab11fip2		Zfp456
Twistnb		Zfp950		Adcy2
Dtd2		Pih1h3b		Fam81b
Snx6		Col24a1		Ssbp2
Psma6		Rph3a		Bhmt2
Aldoart2		Ceacam3		Gfm2
Fkbp3		Psg26		Mccc2
Lrr1		Gm5458		BC067074
Psma3		Nnmt		Nim1k
Ccdc175		Gm11747		Rock2
Wdr89		Prl7a2		Gm5784
Eif2s1		BC029214		Kidins220
Med6		Pddc1		Brms1l
Bbof1		1700007B14Rik		Gm17529
Fcf1		Ptrf		4931403G20Rik
Snw1		Fam65b		Akap5
Psmc1		Gltscr1l		Hspa2
Prima1				Susd6
Hsp90aa1				Elmsan1
Cinp				Entpd5
9230104M06Rik				Mok
Brix1				Egflam
Tars				Mtmr12
Zfp622				Ank
Tspyl5				Rnf19a
Cox6c				Gm26766
Utp23				Samd12
Aard				Mafa
Mrpl13				Oplah
Mtbp				Slc39a4
Chrac1				Csdc2
Pycrl				Fam118a
Cyc1				Alg12
Rpl8				Ttll8
1110038F14Rik				CN725425
Cby1				Hoxc4
Rpl3				Adcy9
St13				Cdip1
Phf5a				Bfar
Aco2				Mpv17l
Polr3h				Fgd4
Rrp7a				Klhl24
Dhh				Igf2bp2
Bcdin3d				Kng1
Myg1				Trp63
Pcbp2				Dlg1
Fopnl				Ubxn7
Ube2v2				Slc51a
Ube2l3				Slc12a8
Ccdc74a				Muc13
Ranbp1				Gsk3b
Eif2b5				Maats1
Vwa5b2				Abi3bp
Rfc4				Lca5l
4632428C04Rik				Sh3bgr
0610012G03Rik				Synj2
Fbxo45				Serac1
Csta1				Agpat4
D930030I03Rik				4732491K20Rik
Dppa2				Igf2r
Pcnp				Airn
Cct8				Dact2
Psmg1				Zfp945
Fgfr1op				Cldn6
Mrpl18				1520401A03Rik
Pkmyt1				Abca3
Kctd5				Tmem8
Eci1				Gm15458
Zfp598				Pxt1
Tbl3				Akap8l
Rps2				Wiz
Arhgdig				Daxx
Uqcc2				Gm19412
Fance				Rgl2
Srpk1				Vps52
Rnf8				Gm10501
Zfp811				Gm17705
Ndufa7				Spats1
Rps18				Tmem63b
Mrps18b				Vegfa
Mrps18a				Zfp119a
Mrpl2				Gm16712
Cnpy3				Stap2
Mrps10				Ubxn6
Bysl				Kdm4b
Oard1				Nudt12
Trip10				Efna5
Dync2li1				Ptprm
Msh2				Clip4
4930455D15Rik				Heatr5b
Wdr36				Kcng3
Gm3550				4833418N02Rik
Reep2				Gm26734
Etf1				Epc1
Hspa9				Mpp7
Slc35a4				Cables1
E230025N22Rik				Tmem241
Ndufa2				Fhod3
Dnd1				AW554918
Ccdc112				Proc
Rbm22				4933408B17Rik
Rps14				Kdm3b
Impa2				Lrrtm2
Seh1l				Pcdhga9
Rnmt				Ppp2r2b
Rpl17				Commd10
Txnl4a				Sh3tc2
Mrpl21				Rnf165
Ndufs8				Pstpip2
Ndufv1				Epg5
Mrpl11				Gm6133
Banf1				Mbp
1700020D05Rik				Chka
Fau				Zdhhc24
Znhit2				Snx32
Sf1				Men1
Stip1				Gm14966
Uqcc3				1700105P06Rik
Eef1g				1700092M07Rik
Fen1				Gng3
Sdhaf2				Ahnak
Psat1				Tmem132a
C330002G04Rik				Abhd17b
Gldc				Trpm3
Kif11				Cbwd1
Zfp518a				Dkk1
Pgam1				Slc16a12
Smndc1				Dnmbp
Gm14154				Chuk
Gm14597				Pdzd7
Syt6				Mgea5
4930500L23Rik				Kcnip2
Gm26564				Cfap43
Gm28979				Tcf7l2
D930007P13Rik				Sfxn4
Ms4a10				Grk5
Sgol2a				Gm28723
Wfdc8				Thsd7b
Gm15155				Gm1141
Gm17359				Car3
6530403H02Rik				Tmem212
4930404A12Rik				Unc5c
Tmem132d				Adgrl4
Cpvl				Clnk
Gm29638				1700007G11Rik
Gdpd4				C130026L21Rik
Gm20509				4930562A09Rik
Catsperb				Gm44284
Gm6576				A730056A06Rik
Gm20680				Cemip
BC048502				Adprhl1
Gm15648				Scrg1
Atp5o				Abcc12
Batf2				1700082M22Rik
				4931440J10Rik
				Pcdh9
				Scel
				Adra1b
				Olfr56
				Sectm1b
				Gm17057
				Masp1
				Robo2
				1700028P14Rik
				Gm15759
				Gm29481
				Cdh20
				Gm1305
				Gm37885
				A230108P19Rik
				Galnt13
				Ccdc34os
				Sptbn5
				Gm20458
				Fam65c
				Gm11011
				Egfem1
				Fam63a
				5730508B09Rik
				Gm12472
				Murc
				Gm16008
				Gm43458
				Gabrg1
				Usp46os1
				Gm43055
				Btbd8
				Gm42878
				Pitpnm2os1
				Gm29264
				Gm16272
				Gm44051
				Gm42889
				Gm44145
				5430419D17Rik
				Mettl21b
				Gm16193
				Gm43647
				Gucy1a2
				Gabrb2
				Fat2
				Bcas3os2
				C330019F10Rik
				Hsd17b3
				Tssc1
				Fam179b
				2310043O21Rik
				Slc22a22
				Spatc1
				Spag6l
				1700007L15Rik
				1700093J21Rik
				Gm28873
				Fam179a
				4921524L21Rik
				Slc4a9
				Sorcs1
