# Supplementary material for: Capturing trophectoderm-like stem cells enables step-wisely remodeling of placental development
Source: Protein Cell. 2025 Nov 10;17(4):339–56. doi: 10.1093/procel/pwaf098 (PMC13107561; doi:10.1093/procel/pwaf098)
Supplement: pwaf098_Supplementary_Data [file pwaf098_supplementary_data.zip › PAC-25532-DP-Table S1 (6).xlsx]

## Sheet: Sheet1
TELSC-TO down	TELSC-TO mid-stage up	TELSC-TO up	TELSC-TO & diff. common up
Aamdc	A130010J15Rik	AA543186	A730036I17Rik
Aasdhppt	A430033K04Rik	Abca4	A930017K11Rik
Abcf1	Aaas	Abhd2	Aaed1
Abhd14a	Aatf	Ablim1	Aamp
Abhd17b	Abcb6	Abtb1	Abca5
Abhd17c	Abcf3	Acacb	Abcb9
Abt1	Abcg4	Ache	Abcg1
Acbd7	Abhd13	Acta1	Abhd16a
Acot1	Acads	Actr3b	Abhd5
Acot4	Acap3	Acvr2b	Abhd6
Acot7	Acd	Adam12	Acadm
Acsl6	Acp5	Adam22	Acbd4
Actl6a	Acsf3	Adamts15	Ackr3
Actr6	Actr1a	Adap2	Acox2
Acy3	Actr5	Adck2	Acvrl1
Acyp1	Adam17	Adcy1	Ada
Adad2	Adam8	Adcy9	Adgrg3
Adamts20	Adap1	Add2	Adgrg6
Adat2	Adat1	Add3	Adra2c
Adrb3	Adnp	Adgra3	Adtrp
Aen	Ado	Adgrb1	Agbl3
Aggf1	Agfg2	Adgrg1	Ak7
Ak1	Agk	Adnp2	Akap13
Ak2	Agpat1	Adra2b	Akip1
Ak4	Aifm1	Afap1l2	Alas1
Akap17b	Akna	Aff3	Amn1
Aldh5a1	Akt1	Aff4	Anapc2
Aldoa	Akt2	Afmid	Ankrd22
Aldoc	Aldh16a1	Agfg1	Anxa1
Alg13	Alg2	Agtrap	Anxa2
Alkbh1	Alkbh4	Ahcyl2	Aox4
Alkbh2	Ambra1	Ahnak	Apbb2
Alkbh7	Anapc7	AI464131	Aph1b
Alms1	Ankle1	Aifm2	Appl2
Alx1	Ankmy2	Aldh1a3	Aptx
Alyref	Ankrd29	Aldh3b2	Arfgap1
Amh	Ankrd52	Alkbh3	Arhgef1
Amhr2	Ankrd6	Alpk3	Arhgef3
Amn	Ap1g2	Alpl	Arhgef33
Amt	Ap5z1	Als2	Arl13b
Anapc13	Apaf1	Amot	Arl6ip5
Anapc15	Aqr	Ankmy1	Arntl
Ankrd10	Arfrp1	Ankrd12	Arrdc2
Ankrd37	Arhgef39	Ankrd35	Asap1
Anp32a	Arid2	Ankrd45	Atf3
Anp32b	Arid3a	Ano10	Atg10
Anp32e	Arih1	Anxa9	Atg12
Apex1	Arl10	Apba1	Atg4a
Apln	Arl14ep	Apoa4	Atp1a2
Apoc1	Arl2bp	App	Atraid
Apoe	Arl5b	Aqp7	AW011738
Aqp11	Arl6	Arfgap3	Bach2
Areg	Armc10	Arhgap18	Bad
Arhgdig	Armc6	Arhgap31	Bbx
Arl2	Arrdc1	Arhgap32	BC049762
Arl3	Arv1	Arhgap39	Bcap31
Arl5c	Ascc2	Arhgap6	Bcl7b
Arl6ip1	Ascl2	Arhgap8	Bean1
Arl6ip4	Ash2l	Arhgef10	Bend5
Arl6ip6	Aspm	Arhgef10l	Bend7
Arpc5l	Aste1	Arhgef11	Bet1l
Arpp19	Asxl2	Arhgef18	Boc
Arxes2	Atad2	Arhgef25	Borcs5
Asphd2	Atad5	Arhgef37	Bsdc1
Asrgl1	Atf2	Arhgef5	Bsg
Atg101	Atf4	Arhgef6	Bst1
Atp5g2	Atf6b	Arid1b	Bst2
Atp5j	Atf7	Armcx1	Btg1
Atp5j2	Atg16l1	Arrb1	C1qtnf1
Atp6v1f	Atg2a	Arrdc3	C1rl
AU022252	Atoh8	Arsb	Cabp4
Auh	Atp12a	Asb1	Camk1
Aunip	Atp6v0a2	Asb14	Car5b
Awat2	Atp8b5	Asic3	Casd1
Axin2	Atxn7l3	Asprv1	Cbln3
B230311B06Rik	Atxn7l3b	Atg4c	Cbx4
B4galt2	Auts2	Atp11a	Ccdc130
B9d2	AW209491	Atp1a4	Ccdc162
Babam1	AY358078	Atp2a3	Ccdc170
Bag4	B3galnt1	Atp2b3	Ccdc28b
Baiap2l2	B4galt3	Atp9a	Ccdc68
Banf1	B4gat1	Atrn	Ccdc82
Bard1	Baiap3	Atxn1	Ccl27a
Barx1	BC037034	Atxn10	Cct6b
Bax	Bcs1l	Atxn1l	Cd151
Bbip1	Bdp1	Avl9	Cd28
BC005561	Bmp7	B4galt4	Cd68
BC030499	Brca1	Bace2	Cd9
BC049715	Brd9	Bach1	Cdadc1
BC051019	Brip1	Baz2a	Cdc73
Bcas1	Brix1	Baz2b	Cdk5r1
Bcat2	Brpf3	BC016579	Ceacam19
Bid	Brsk2	Bcar1	Cebpb
Birc5	Btaf1	Bcar3	Cerkl
Blmh	Btbd19	Bend6	Cfap20
Bnip3	C2cd3	Bhlha15	Cgrrf1
Bola1	C3	Bhlhe41	Chpt1
Bola2	C430042M11Rik	Bmf	Chst14
Boll	C530008M17Rik	Bmp2k	Cited2
Brsk1	Cacna2d2	Bmpr1a	Cltb
Bscl2	Camsap1	Bmpr2	Cmbl
Bspry	Capn5	Bmt2	Cog2
Btf3	Caprin2	Brd1	Col12a1
Btf3l4	Car9	Brd3	Col6a1
Btg3	Carhsp1	Btbd2	Coq10b
Bves	Carmil2	Btbd3	Creb3l1
Bzw1	Carns1	Btd	Crebrf
C030037D09Rik	Casp8ap2	C2cd2	Creg1
C1qbp	Cbfb	C920006O11Rik	Crem
C1ql4	Cbll1	Cables1	Crim1
C1qtnf4	Cbr3	Cachd1	Crlf2
Caap1	Cbx2	Cacna1b	Csf1r
Cacna2d2	Cbx5	Cacna1d	Csrp1
Calca	Cc2d1b	Cacna1e	Cst3
Camkv	Ccar1	Cadm4	Ctns
Casp3	Ccdc106	Calcrl	Ctsb
Cbx1	Ccdc114	Camk2d	Cwc25
Cbx3	Ccdc125	Camk4	Cxcl1
Cbx6	Ccdc134	Car4	Cyb5d2
Cby1	Ccdc137	Catsper2	Cyb5r3
Ccdc102a	Ccdc138	Ccbe1	Cyp4f13
Ccdc103	Ccdc15	Ccdc171	Cyth1
Ccdc106	Ccdc39	Ccdc51	D6Ertd527e
Ccdc127	Ccdc50	Ccdc6	Dap
Ccdc136	Ccdc66	Ccnd2	Dapk2
Ccdc159	Ccdc74a	Ccnjl	Dazap2
Ccdc191	Ccdc85c	Ccser2	Dctn2
Ccdc34	Ccdc9	Cd248	Ddb2
Ccdc36	Ccdc96	Cd34	Ddit3
Ccdc39	Ccne2	Cd80	Ddrgk1
Ccdc43	Ccnh	Cdc42bpa	Dhx32
Ccdc58	Ccnj	Cdh11	Dirc2
Ccdc59	Ccnl2	Cdh23	Dkkl1
Ccdc77	Ccsap	Cdhr1	Dlg3
Ccdc85b	Cd164	Cdhr5	Dmd
Cchcr1	Cd22	Cdk13	Dmkn
Ccnb1ip1	Cd2bp2	Cds1	Dmrt2
Ccnb2	Cd55b	Cds2	Dnaic1
Ccne1	Cdc27	Cdx1	Dnajb1
Ccp110	Cdc7	Ceacam1	Dnajb12
Cd164l2	Cdca2	Ceacam2	Dnajb14
Cd27	Cdk5rap1	Cenpb	Dnajb2
Cd37	Cdk5rap2	Cep112	Dnajc1
Cd55b	Cdk5rap3	Cep350	Dnajc25
Cd59a	Cdk8	Cep85l	Dnase1l1
Cd59b	Cdkn1c	Cerk	Dnm3
Cd79a	Cdkn2c	Cers3	Dpf3
Cdc14b	Cebpg	Cfap100	Dpm2
Cdc25c	Celsr1	Cfap70	Dubr
Cdc26	Celsr3	Chgb	E130311K13Rik
Cdc34	Cenpc1	Chpf2	Ech1
Cdc5l	Cenpi	Chrdl2	Edem2
Cdca3	Cenpl	Chrna4	Efcab8
Cdca5	Cenpo	Chrnb2	Eif4e3
Cdca7	Cenpt	Chst11	Elf1
Cdca7l	Cep104	Cln8	Ell
Cdh15	Cep152	Cmtr1	Elovl1
Cdk12	Cep162	Cnksr1	Emc3
Cdk2	Cep192	Cnnm2	Emc9
Cdk2ap1	Cep250	Cntln	Eml2
Cdk4	Cep76	Cntn3	Endou
Cdkn2a	Cep95	Cobl	Enho
Cdkn2aipnl	Cep97	Col13a1	Enkur
Cdkn2d	Chd5	Col16a1	Eno4
Cdv3	Chil1	Col20a1	Epha1
Cebpz	Chml	Col23a1	Epn1
Cebpzos	Chmp1b	Col4a1	Eva1a
Celf1	Chrm4	Col6a5	F2rl3
Celf4	Chsy1	Colec12	F630040K05Rik
Cenpa	Ciz1	Cpeb3	F8a
Cenpp	Ckap2l	Cpeb4	Fads3
Cenpw	Clcc1	Cplx1	Fahd1
Cep126	Clock	Cramp1l	Fam102b
Cep41	Clptm1l	Creb3l2	Fam110a
Cep55	Clspn	Creld1	Fam110b
Cetn2	Cluh	Crtac1	Fam13b
Cetn4	Cmklr1	Csgalnact1	Fam214b
Cfap36	Cnih2	Csnk1e	Fam221a
Cfap53	Cnnm4	Ctdspl	Fam3a
Chac2	Cnot10	Cttnbp2nl	Fam69a
Chchd4	Cnot2	Cux1	Fbrsl1
Chchd5	Cnot6	Cxcr4	Fbxo32
Chchd6	Cnot7	Cyb561a3	Fbxo36
Chek1	Cnot9	Cyld	Fcgr3
Chek2	Cnpy4	Cyp26b1	Fdxacb1
Chka	Coa5	Cyp27b1	Fgfr1op2
Chmp4c	Cog1	Cyp2d22	Fggy
Ciart	Col6a4	Cyp46a1	Fhit
Cir1	Cops2	Cyp4f18	Flt1
Cisd1	Cops5	D430042O09Rik	Fmo5
Cisd3	Coq5	D930020B18Rik	Fnd3c2
Cit	Coro1c	Daam1	Fndc3b
Cks1b	Cptp	Dcaf6	Foxc1
Clcn3	Creb1	Dchs1	Foxj1
Clns1a	Creb3l4	Ddhd2	Foxn3
Cmc2	Crnkl1	Ddr1	Fthl17a
Cmc4	Cs	Decr1	Fut11
Cmtm8	Csmd2	Dennd1a	Fzd8
Cnih1	Csnk1g1	Dennd1b	G730013B05Rik
Coa6	Cstf2t	Dennd4a	Gabarap
Coa7	Ctc1	Dennd4c	Galns
Col2a1	Ctcf	Dgkk	Galnt6
Commd8	Ctdspl2	Dhrs3	Gamt
Comtd1	Cthrc1	Dip2c	Gbp4
Coprs	Ctxn1	Diras2	Gckr
Coq7	Cul1	Dixdc1	Gdf9
Cotl1	Cwc22	Dlg5	Gfra4
Cox11	Cxxc1	Dll1	Ggnbp2
Cox16	Cyb5rl	Dmrt1	Ghdc
Cox6b2	Cyp20a1	Dmxl2	Ghrh
Cox6c	D1Ertd622e	Dnah10	Ginm1
Cox7a1	D3Ertd751e	Doxl2	Git2
Cox7a2	D630045J12Rik	Drd4	Gkap1
Cox7b	D6Wsu163e	Dsc2	Glmp
Cox7c	Dagla	Dtx1	Glt8d1
Cox8a	Daglb	Dusp16	Gm17484
Cpne7	Dars	Dusp22	Gm2a
Cpne9	Dars2	Dusp8	Gm364
Crmp1	Dbr1	Dysf	Gm648
Crybb3	Dcaf7	Ebf3	Gna12
Cryz	Dclre1a	Ecm2	Gnas
Csmd2	Dcp1a	Eda	Gnat2
Csnk2a2	Dctn1	Efhc1	Gnb4
Cstf3	Dctn5	Efr3b	Gng12
Cthrc1	Dcun1d1	Ehd2	Gpat2
Cuedc2	Ddias	Elac1	Gpatch1
Cwc15	Ddx10	Ell2	Gpbp1
Cyb5a	Ddx3x	Endod1	Gpr1
Cyct	Ddx42	Enox1	Gpr107
Cyp26a1	Def6	Epas1	Gpr108
D030056L22Rik	Degs2	Epb41l1	Gpr137b
D10Jhu81e	Des	Epha4	Gpr146
D130020L05Rik	Dffb	Epm2a	Gpr155
D5Ertd605e	Dgcr8	Epn2	Gpr156
D8Ertd738e	Dgkz	Eps8l1	Gpr27
Dalrd3	Dhx33	Eps8l2	Gpx8
Dclk1	Dhx35	Erlin2	Grap
Dctpp1	Dhx36	Ermap	Grina
Dcxr	Dhx37	Etnk2	Gskip
Ddc	Diablo	Evi5l	Gsto2
Ddi2	Diexf	Exoc3l4	Gtpbp2
Ddit4l	Dis3l	Eya1	Gzmm
Ddx18	Dmap1	Fah	H13
Ddx27	Dnah7b	Fam163a	Hagh
Ddx39b	Dnaja2	Fam174b	Hapln3
Dek	Dnajc7	Fam208a	Hbp1
Denr	Dnal1	Fam57a	Hcfc1r1
Depdc1a	Dnase1	Fam83d	Hdhd3
Dgcr6	Dnm1	Far2	Helz
Dhdh	Dnmt1	Fbln1	Hexb
Dhfr	Dnttip2	Fbln7	Hexim2
Dhps	Dock3	Fbxl17	Hist1h2bc
Dll3	Dolpp1	Fbxl19	Hist3h2a
Dmbx1	Dpagt1	Fbxl4	Hivep3
Dmrt3	Dpf2	Fbxl5	Hmgcl
Dnaaf2	Dph2	Fbxo10	Hoxb4
Dnaaf3	Dph6	Fbxo11	Hoxb9
Dnajc19	Dpp3	Fbxw4	Hoxd1
Dnajc21	Dpy19l3	Fcho2	Hrct1
Dnajc22	Drosha	Fchsd2	Hsd17b11
Dnajc24	Dsn1	Fem1b	Hsd17b2
Dnajc9	Dxo	Fgd4	Hsdl2
Dnd1	Dync1li2	Fhdc1	Hspa1a
Dnlz	E2f2	Fhl4	Hspa1b
Dnmt3l	E2f3	Filip1l	I830077J02Rik
Dnph1	E2f7	Flot1	Id4
Dph3	Edaradd	Flt4	Ifi202b
Dppa4	Edc4	Fn1	Ifi27
Dpy30	Edrf1	Foxd1	Ifi27l2a
Dqx1	Eef2kmt	Foxd2	Ifi35
Dtd1	Eefsec	Foxf2	Ifit1
Dtd2	Efcab7	Foxj2	Ifitm10
Dtwd1	Ehmt1	Foxo4	Ifngr1
Dtwd2	Ehmt2	Frmd6	Igfbp7
Dtymk	Eif1ad	Frmpd1	Il17d
Duox2	Eif2b1	Frs3	Il17rb
Dusp19	Eif2b4	Fut8	Il1a
Dut	Eif4e2	Fyn	Il1r2
Dynlrb1	Eif4enif1	Fzd5	Il2rb
Dynlt1b	Elac2	Gab3	Il3ra
Dynlt1f	Elf2	Gabre	Ilk
Dyrk3	Elf3	Gdpd3	Ilvbl
E030030I06Rik	Elf4	Ghrl	Inpp5k
E2f1	Elp4	Gjb2	Ints6
Ecel1	Elp5	Gjc1	Ip6k1
Echdc1	Emc2	Glis1	Iqck
Eci1	Enc1	Gm10406	Irak2
Eed	Enpp4	Gm13889	Irf7
Eef1b2	Epha8	Gm15097	Irf8
Eef1d	Ephb2	Gm16701	Irf9
Eef1g	Eri1	Gm16907	Isg15
Eef2kmt	Eri2	Gm3264	Isg20
Efcab12	Erlin1	Gm5796	Isoc2b
Efna3	Esco1	Gm7694	Itm2b
Efnb2	Esrra	Golga2	Itpka
Egfl7	Etaa1	Golgb1	Izumo4
Eif1ax	Evl	Gorab	Jazf1
Eif2d	Exo1	Gpm6b	Jun
Eif2s2	Exo5	Gpr153	Jund
Eif3f	Exoc1	Gpr173	Kank3
Eif3i	Exoc3	Gpr61	Klc3
Eif3k	Exog	Grin2c	Klf4
Eif4e	Exosc10	Gsg1l	Klf6
Eif4ebp1	Extl2	Gsta3	Kmt2e
Elavl1	Faah	Haao	Krt14
Elof1	Fam129a	Hacl1	Krt15
Elovl6	Fam161b	Has1	Krt16
Elp6	Fam168a	Hc	Krt18
Emb	Fam185a	Hcn3	Krt42
Emc10	Fam210a	Hdac4	Krt8
Emc6	Fam219b	Heca	Krtcap3
Emg1	Fam72a	Hepacam	Lamp2
Emsy	Fam76b	Hivep1	Ldhb
Endog	Fam98a	Hivep2	Lemd2
Enkd1	Fancf	Hrk	Lepr
Eno1	Fancg	Hsd11b2	Letm2
Eno2	Fanci	Hspa12b	Lgals3bp
Epb41l4aos	Fastkd1	Ica1l	Lgalsl
Ephx3	Fastkd2	Ids	Limd2
Eras	Fbxl12	Idua	Lims2
Erh	Fbxl18	Ift172	Lmna
Espn	Fbxo31	Ift52	Lpar3
Esrrb	Fbxo42	Igip	Lpin2
Ethe1	Fbxo43	Igsf23	Lrfn3
Etv2	Fbxo48	Ikbkg	Lrrc56
Etv4	Fem1a	Il10ra	Lrriq3
Etv5	Fes	Il10rb	Lrrn2
Eva1b	Fez1	Il11ra1	Lsp1
Exosc2	Fh1	Il1r1	Lst1
Exosc3	Fitm2	Inafm2	Maats1
Exosc4	Fkbp15	Inca1	Maea
Exosc5	Fmnl1	Inha	Mafb
Exosc8	Fn3krp	Inhbb	Magi2
Ezh2	Fnbp4	Inpp4a	Mak
Faap20	Fnta	Inpp5d	Maml3
Fam131c	Foxn2	Insc	Man1a
Fam133b	Foxp4	Iqsec1	Map2k5
Fam162a	Fpgt	Irf2	Mbd2
Fam171b	Fscn1	Irgq	Mbnl2
Fam173a	Ftsj1	Irs2	Mcf2l
Fam189b	Fut4	Islr2	Meis2
Fam204a	Fv1	Ism2	Meis3
Fam222a	G6pc3	Ispd	Metrnl
Fam228b	Gab1	Itga4	Mettl24
Fam98b	Gabpa	Itih5	Mfsd11
Fancl	Gabpb2	Itpk1	Mfsd4b3
Fau	Galm	Itpr2	Mfsd4b4
Fbl	Galnt4	Itpripl2	Mgat1
Fbxl22	Gan	Jade1	Mgll
Fbxo2	Gapvd1	Jade3	Mgst2
Fbxo21	Gas8	Jak2	Mgst3
Fbxw2	Gclc	Kank1	Micu1
Fgd2	Gdpd2	Katnal1	Mier1
Fgfr1op	Gdpgp1	Kbtbd7	Mirt1
Fkbp11	Gfm2	Kcnb1	Mkln1os
Fkbp1a	Gins3	Kcnc4	Mob3a
Fkbp3	Gjb3	Kcnj12	Mocs2
Fkbp4	Gjb5	Kcnj13	Mospd1
Flywch2	Glipr2	Kcnk12	Mr1
Fmc1	Glmn	Kcnu1	Mrgbp
Fopnl	Gm10874	Kctd21	Mroh7
Foxe1	Gm11992	Kctd9	Mum1l1
Fpgs	Gm13199	Khnyn	Mxd4
Fra10ac1	Gm14322	Kidins220	Mylip
Fundc1	Gm14325	Kif13b	Nabp1
Fundc2	Gm14403	Kif16b	Nat9
Fuom	Gm3558	Kif27	Naxd
Fxn	Gm5113	Kif5c	Ncmap
G3bp2	Gm6712	Kit	Ncor1
Gabarapl2	Gmfb	Klc1	Nectin2
Gadd45a	Gmip	Klf11	Nhlrc3
Gadd45gip1	Gnb1	Klf2	Nhlrc4
Galt	Gnl1	Klf3	Nhs
Gapdh	Gnpda2	Klf8	Nme5
Gas2	Gnptg	Klhdc1	Nos1ap
Gatad1	Golga7	Klhl29	Npc2
Gbx2	Golga7b	Klk6	Npepl1
Gcat	Gopc	Kmt2c	Nppc
Gcsh	Gorasp1	Kng2	Nr1h2
Gdap10	Gosr1	Krt7	Nr4a3
Gemin2	Got2	Krt88	Nrcam
Gemin7	Gpam	Ktn1	Nrgn
Gemin8	Gpat4	Lama4	Nrip1
Get4	Gpatch3	Lamc1	Nrn1
Gfer	Gpd1l	Lats2	Nucb2
Gfod2	Gpkow	Lca5l	Nuggc
Gga2	Gpr20	Ldb3	Olfr920
Ggct	Gprasp1	Leng9	Olr1
Ggnbp1	Gpsm2	Lgr4	Osbp2
Gimap9	Gpt2	Lhfp	Osr2
Gins1	Grip2	Lhx2	Ostm1
Gins2	Grm4	Lifr	Ovol2
Gins4	Gsdma	Lonp2	Pacrg
Gk	Gtf2f1	Lonrf3	Palld
Gldc	Gtf2h1	Lpcat2	Parp6
Glis2	Gtf2h4	Lpp	Pbxip1
Glmn	Gtf3c5	Lrch1	Pcgf1
Glo1	Gtpbp10	Lrp12	Pdcd4
Gls2	Gtpbp3	Lrp2bp	Pdgfra
Glt1d1	Gtpbp8	Lrrc1	Pdia5
Gm10324	Guf1	Lrrc15	Pdk2
Gm128	Gusb	Lrrc39	Pdlim1
Gm13830	Gxylt1	Lrrc61	Pdlim2
Gm14295	Hace1	Ltbp2	Pdlim4
Gm14305	Hadha	Ltk	Peg3
Gm14327	Hadhb	Luzp1	Pex11a
Gm15706	Haus3	Ly6g6c	Pex13
Gm1673	Haus5	Lysmd3	Pgap3
Gm2694	Haus6	Lysmd4	Pgf
Gm2762	Hdac10	Lzts2	Phf1
Gm4349	Hdx	Mab21l3	Pias1
Gm4425	Hectd3	Maf	Pigh
Gm5617	Hexdc	Mafk	Pink1
Gm5741	Hgs	Maged2	Pip5k1a
Gm6639	Hic2	Mageh1	Pla1a
Gm7160	Hid1	Magi1	Plekhg6
Gm7173	Hinfp	Maml1	Plod3
Gm9	Hip1r	Man1c1	Plxna4
Gmfg	Hirip3	Map10	Pnrc1
Gmnn	Hmgn5	Map3k15	Pold4
Gna15	Hmox1	Map4k3	Polm
Gng13	Hnrnph1	Mapkapk5	Pomgnt1
Gng3	Hnrnpul2	Mapre3	Por
Gnl3	Homer3	Mark1	Pparg
Gnl3l	Hpcal1	Mast4	Ppcdc
Gnmt	Hsph1	Mbd6	Ppp1r14c
Gnpnat1	Hus1	Me1	Ppp1r15a
Got1	Hyls1	Med12l	Ppp1r21
Gpatch4	Iars	Med13	Ppp1r3c
Gpr62	Iffo1	Med13l	Ppp1r3f
Gpr89	Ighmbp2	Mertk	Ppp2r3a
Gpt	Igsf9b	Mfhas1	Ppt1
Grcc10	Ik	Mfsd8	Prdx4
Grem1	Ikzf5	Mgat3	Prl2a1
Grhl3	Immt	Mgat4a	Prl2c5
Grin1	Imp4	Mical3	Prl3b1
Grm4	Ing3	Micall1	Prl7d1
Gstk1	Ing5	Mid2	Prl8a9
Gstm1	Inpp5b	Mitf	Proc
Gstm5	Ints10	Mkln1	Prrg2
Gstm6	Ints12	Mkrn2os	Ptk6
Gtf2a2	Ints2	Mlxip	Ptov1
Gtf2h5	Ints3	Mmp11	Ptpn6
Gtf3a	Ints7	Mmp12	Ptpru
Gtf3c3	Ipo11	Mmp14	Pttg1ip
Gtsf1l	Ipo13	Mnt	Pxmp4
Guca1a	Ipo4	Mob3c	Pygo1
Guca1b	Ipo7	Mocs3	Pyroxd2
Guk1	Ipo9	Mon2	Qsox1
H1fx	Ippk	Mpp4	Rab11b
H2afj	Iqgap3	Mroh1	Rab22a
H2afv	Itgal	Mta3	Rab27b
H2afy2	Itih4	Mtmr12	Ralgps2
H2afz	Itpkc	Mtmr4	Rarres2
H3f3a	Ivd	Mtmr6	Rasa2
Hacd1	Ivns1abp	Mtor	Rasal1
Hace1	Jmjd8	Mtss1	Rasd1
Hat1	Kantr	Muc1	Rasgrf1
Haus1	Kat6a	Muc4	Rassf10
Haus2	Kbtbd4	Mylk	Rassf6
Haus7	Kbtbd8	Myo1g	Rbms2
Haus8	Kcng3	Myo7a	Rela
Hax1	Kcnip3	Myo7b	Rft1
Hdac2	Kdm4a	Myo9a	Rgs17
Hddc2	Kdm6a	Myof	Rhoc
Hdgf	Kdm8	Myom1	Rhog
Hebp2	Kif18a	Myom2	Ric8a
Helb	Kif26a	Myom3	Rilpl2
Hells	Kif2a	Mypn	Rnd2
Hgh1	Klf16	Myrip	Rnd3
Hhex	Klhl11	Nacc2	Rnf130
Higd1a	Klhl21	Natd1	Rnf139
Hikeshi	Klhl28	Nbr1	Rnf166
Hist1h1a	Klhl42	Nck2	Rnf167
Hist1h1d	Kmt2b	Ncoa1	Rnf208
Hist1h1e	Knl1	Neat1	Rnf215
Hist2h2bb	Krba1	Nek9	Rnf216
Hjurp	Kri1	Nfam1	Rnft1
Hmga1	Kyat1	Nfia	Rogdi
Hmga2	Kyat3	Nit1	Rora
Hmgb1	L3hypdh	Nkd1	Rprml
Hmgb3	Lactb	Nlrc4	Rras
Hmgn2	Lap3	Nmnat3	Rsad2
Hmgn3	Lars2	Nnat	S100pbp
Hmgxb4	Lcorl	Nod1	Saraf
Hmx1	Ldoc1	Nos2	Sat1
Hnrnpa0	Lef1	Notch2	Saysd1
Hnrnpa1	Leo1	Npc1l1	Sbds
Hnrnpa3	Lhpp	Nphp3	Sbsn
Hnrnpab	Lif	Nr1d2	Scara5
Hnrnpc	Lig4	Nr2c2	Scnm1
Hnrnph3	Lman2l	Nr3c2	Sct
Hpf1	Lmf2	Nrap	Sdc2
Hras	Lmln	Nrbp2	Sdf2
Hs3st3b1	Lpar2	Nsmf	Sdr42e1
Hsbp1	Lpl	Nt5e	Sec11c
Hscb	Lrrc10b	Nudt18	Sec22b
Hsd17b10	Lrrc4	Numb	Sec62
Hsf4	Lrrc47	Nwd1	Selenon
Hspb11	Lrrc49	Nyap1	Selenop
Htr5b	Lsm11	Optn	Selenos
Icam4	Ltn1	Osmr	Sema6c
Id1	Lxn	Otoa	Serpinb1c
Id2	Lypla2	Otop1	Serpind1
Idi1	Lzic	Oxsm	Serpine2
Idnk	Lztr1	P2rx3	Sertad1
Ilf3	Mad2l1bp	P4ha2	Sertad3
Immp1l	Magee2	Pacsin3	Sesn1
Immp2l	Map3k11	Pan3	Sft2d3
Imp3	Map3k7	Pappa2	Sgce
Impa1	Map7d2	Paqr8	Sh3bgr
Impa2	Mapk7	Parp11	Sh3kbp1
Impdh2	Mapkapk3	Parp4	Shisa5
Ina	Mapre1	Parva	Shox2
Ino80b	Mark2	Parvg	Shpk
Ino80e	Mars2	Pax8	Siae
Iqcg	Mastl	Pcdh19	Sin3b
Irf2bp1	Mbd1	Pcdhgb5	Slc17a5
Isy1	Mbd4	Pcnx	Slc23a3
Itgae	Mcat	Pcyt1a	Slc25a21
Itgb1bp1	Mcmbp	Pde10a	Slc25a48
Itpripl1	Mdc1	Pde2a	Slc27a6
Jakmip1	Mdn1	Pde8a	Slc35b3
Jpx	Med11	Pdlim5	Slc35d2
Katnal2	Med14	Pdzd2	Slc36a4
Kcnd1	Med16	Pdzd3	Slc38a2
Kcng2	Med17	Peg10	Slc39a3
Kcnh3	Med23	Per2	Slc45a4
Kctd14	Med4	Per3	Slc52a3
Khdrbs3	Mei4	Phc3	Slc6a12
Kif15	Mettl13	Phf2	Smchd1
Kif23	Mettl14	Phf21a	Smg6
Klf1	Mettl15	Phf8	Smim14
Klk8	Mettl2	Phlpp2	Smim5
Kndc1	Mettl3	Pigg	Smim6
Knop1	Mettl4	Pik3c2b	Sod3
Knstrn	Mettl8	Pik3r1	Sp100
Krtcap2	Mex3b	Pja2	Spa17
L2hgdh	Mfap5	Pkd1l3	Spaca9
L3hypdh	Mgat2	Pknox1	Spag9
Lag3	Miga2	Pla2g3	Spef1
Lage3	Mios	Pla2g4a	Spock1
Lamtor2	Mipol1	Plag1	Spon2
Lamtor5	Mir17hg	Plat	Spryd3
Lbx2	Mis12	Plb1	Spsb2
Lck	Mkx	Plbd1	Spsb3
Ldha	Mllt1	Pld2	Spty2d1
Ldhc	Mmab	Plekha5	Srr
Lhfpl4	Mn1	Plekha7	St6galnac2
Lig1	Mob1a	Plekhd1	Stambp
Lin28a	Mon1a	Plekhg1	Stap2
Lingo3	Morc2a	Plekhg2	Stard3
Llph	Morc3	Plekhh1	Stk11ip
Lmnb2	Mov10l1	Plekhm1	Stox1
Lmo1	Mphosph10	Plekhm3	Stx5a
Lmo4	Mpp3	Pnck	Supt5
Lockd	Mrpl19	Pnpla8	Susd3
Lpcat1	Mrps2	Pogk	Syf2
Lrfn1	Mrps22	Polg	Syn2
Lrp11	Msl2	Polr3gl	Syngr1
Lsm1	Msl3	Postn	Syt8
Lsm10	Mtbp	Ppfibp2	Tada3
Lsm12	Mtcp1	Ppm1h	Taf7
Lsm3	Mterf2	Ppp1r13l	Taf7l
Lsm4	Mtif2	Ppp1r32	Tbc1d17
Lsm5	Mtpap	Ppp1r9a	Tbc1d30
Lsm6	Mtpn	Ppp6r2	Tbl1x
Lsm7	Mtr	Prickle1	Tcaim
Lsm8	Mtrf1l	Prkacb	Tceanc
Luc7l	Mul1	Prkar1b	Tchh
Ly6g5b	Mut	Prkce	Tcp11l2
Lyar	Myb	Prkd3	Tcta
Lyrm9	Myc	Prl2b1	Tex2
Malat1	Myd88	Prr5	Tex264
Malsu1	Myh6	Prrg3	Tfpi
Map2k2	Myrf	Prss12	Thbs2
Map4k1	Naa15	Psd2	Ticam1
Mapk12	Naa30	Psd3	Tiparp
Mapk15	Naa40	Psd4	Tlcd2
Mapk1ip1l	Naa50	Psg17	Tm2d2
Mapk4	Naa60	Psg19	Tmc5
Mapk8ip2	Nadsyn1	Psg23	Tmc8
Mbd3	Nagpa	Pskh1	Tmed3
Mblac1	Nars2	Pstpip1	Tmed4
Mbtd1	Nbn	Ptpdc1	Tmem104
Mccc2	Ncapg2	Ptpn9	Tmem106a
Mcee	Ncoa5	Ptprj	Tmem116
Mcph1	Ndc80	Ptprm	Tmem125
Mcts2	Ndufa10	Ptprt	Tmem139
Mdk	Ndufaf5	Pxk	Tmem140
Mdrl	Ndufv1	Pygl	Tmem14c
Meaf6	Nectin3	Rab11fip2	Tmem184a
Med28	Nedd1	Rab15	Tmem185a
Med30	Nemf	Rab7b	Tmem185b
Med9	Nes	Rabgap1l	Tmem204
Meig1	Neto2	Ramp1	Tmem220
Mesp2	Nfkbid	Rapgef2	Tmem37
Metap1d	Nfs1	Rapgef3	Tmem39a
Metap2	Nfya	Rapgef5	Tmem53
Metrn	Nit2	Rarb	Tmem65
Mettl1	Nkain1	Rasef	Tmem87b
Mettl18	Nln	Rasgef1a	Tmem9b
Mettl22	Nlrp4c	Rasgrp1	Tmod1
Mettl25	Nmd3	Rassf5	Tmub2
Mettl26	Nme7	Rb1	Tnf
Mex3d	Nmrk1	Rbm46	Tnfrsf23
Mgarp	Nmt2	Rcan3	Tnnc1
Mgme1	Noc3l	Rcor3	Tnni1
Mgmt	Nol4l	Rcsd1	Tnni2
Mid1	Nol6	Rec8	Tns2
Mif	Nol8	Reln	Tob1
Miip	Nom1	Repin1	Tpbpa
Minos1	Nop58	Reps2	Tppp
Minpp1	Notum	Rfesd	Tpra1
Mkks	Npat	Rffl	Tpst2
Mkrn1	Npff	Rgl1	Trabd2b
Mllt3	Nprl2	Rgp1	Trappc6b
Mlxipl	Nr2f6	Rgs12	Trf
Mmadhc	Nr6a1	Rhbdl2	Trim16
Mnd1	Nsun4	Rhobtb1	Trim26
Mns1	Nsun5	Rhou	Trim65
Mogat2	Nt5c3	Rimklb	Triobp
Morf4l1	Ntrk2	Rin2	Trp53i13
Morn2	Nubp2	Rnasel	Trpt1
Morn4	Nuf2	Rnf103	Tsc1
Mospd3	Nup153	Rnf135	Tsc22d3
Mpg	Nup85	Rnf14	Tsg101
Mphosph8	Nup98	Rnf180	Tsga10
Mplkip	Nvl	Rnf19a	Tspan1
Mpnd	Nxf1	Rnf214	Tspan33
Mpp3	Nxf7	Rnf217	Ttc16
Mpp6	Ogdh	Rnf38	Ttc17
Mpst	Ogfod1	Rnf43	Ttll13
Mrfap1	Oip5	Rnft2	Ubap1
Mrpl11	Olfm1	Rps6kb2	Ube2b
Mrpl13	Omp	Rrm2b	Ube2h
Mrpl17	Opa3	Rsad1	Ube2r2
Mrpl18	Orc5	Rubcn	Ucp3
Mrpl20	Ovca2	S100a7a	Unc119
Mrpl21	Oxnad1	Samd4	Unc50
Mrpl23	Pak4	Sash1	Usp18
Mrpl24	Panx1	Sbk3	Usp29
Mrpl33	Parpbp	Sbno2	Uts2r
Mrpl34	Pask	Scaper	Vamp5
Mrpl42	Patl1	Scd4	Vamp8
Mrpl50	Pax6	Scn5a	Vezt
Mrpl51	Pax9	Scnn1b	Vps4a
Mrpl52	Pbx2	Scube2	Vps72
Mrpl55	Pcbp1	Sdccag8	Vstm2b
Mrpl57	Pcdhga5	Sdk1	Wasf2
Mrps12	Pcnx3	Sectm1a	Wdr60
Mrps15	Pcsk5	Senp5	Wdyhv1
Mrps21	Pcyox1l	Serhl	Wee1
Mrps26	Pdcl	Serinc4	Wfikkn1
Mrps28	Pde12	Serpinb9b	Whamm
Mrps33	Pdf	Setbp1	Wipi1
Mrps5	Pdik1l	Sgpp2	Wnk1
Msantd3	Pds5b	Sh2b2	Xlr4a
Msh2	Pdss1	Sh3glb1	Xpc
Msh3	Pdzd8	Sh3pxd2a	Xylt1
Msh6	Pex14	Shf	Yif1a
Msto1	Pfkfb1	Shroom4	Yipf2
Mtch2	Pfkm	Sim2	Yipf3
Mterf1a	Pgm2l1	Sipa1l3	Yipf4
Mtfp1	Phf10	Six5	Ypel2
Mthfd2l	Phykpl	Slain2	Ypel3
Mtx1	Pigu	Slc16a10	Ypel5
Mum1	Pigw	Slc16a9	Zbtb21
Mxra7	Pik3c3	Slc1a1	Zbtb24
Mybl2	Pip4k2a	Slc22a15	Zbtb7a
Mycl	Pip4k2c	Slc22a4	Zdbf2
Myef2	Pip5kl1	Slc22a5	Zdhhc14
Myl6b	Pithd1	Slc24a3	Zfand2a
Mzt2	Pitpna	Slc25a46	Zfand2b
Naa10	Pja1	Slc25a51	Zfand5
Naa38	Pla2g12a	Slc26a8	Zfp36
Nadk2	Plac1	Slc30a4	Zfp637
Naf1	Platr4	Slc35f5	Zfp821
Nap1l1	Plcb3	Slc47a1	Zfp85
Nasp	Plpp2	Slc6a2	Zkscan14
Nat8l	Pms2	Slco4a1	Zkscan5
Ncl	Pnn	Slit1	Zkscan6
Ndufa2	Pnpla1	Slit2	Zmat1
Ndufa4	Poc1a	Smad5	Zmym5
Ndufa6	Poc5	Smarca2	Zmynd12
Ndufa7	Pola1	Smox
Ndufa8	Pola2	Smtn
Ndufab1	Polq	Snap91
Ndufaf2	Polrmt	Snx29
Ndufaf4	Pomk	Socs7
Ndufaf6	Pomt1	Sorbs1
Ndufb11	Pot1b	Sorcs2
Ndufb3	Ppard	Sos2
Ndufc1	Ppargc1b	Sowaha
Ndufc2	Ppil2	Sowahd
Ndufs6	Ppil4	Sox30
Necab3	Ppip5k2	Sox4
Neil3	Ppm1m	Sp3
Nek3	Ppox	Spata1
Nek5	Ppp1r7	Spdef
Nemf	Ppp1r9b	Spen
Nfyb	Ppp6c	Spsb1
Ngrn	Pptc7	Srgap1
Nhp2	Prdm10	Srgap3
Ninl	Prdm4	Ss18l1
Nip7	Prdx3	Ssh2
Nipsnap1	Preb	Sspn
Nlrp4f	Prepl	St3gal6
Nme1	Prim1	St7l
Nme4	Prim2	St8sia2
Nme6	Prkaa1	St8sia5
Nmral1	Prkag1	Stab2
Nmt1	Prlr	Star
Nnt	Prmt6	Stard13
Nol7	Prob1	Steap3
Nop10	Prox1	Stk17b
Nova1	Prpf3	Stra6
Npm1	Prpf39	Stradb
Nptxr	Prpf40a	Stx2
Nqo2	Prpf6	Stxbp2
Nrarp	Prr12	Supt20
Nrf1	Prr14l	Svep1
Nrtn	Prr18	Syn3
Nsa2	Prrc2b	Synpo
Nt5dc2	Prss16	Syp
Ntf3	Prss42	Sytl2
Ntpcr	Prss8	Taf1b
Nubp1	Psmf1	Taf9b
Nubpl	Psmg2	Tatdn2
Nudc	Pspc1	Tax1bp1
Nudcd2	Ptcd1	Tbc1d4
Nudcd3	Ptdss1	Tbc1d9
Nudt10	Pten	Tec
Nudt11	Ptges2	Tecpr1
Nudt14	Ptprs	Tecpr2
Nudt19	Pum1	Tek
Nudt2	Pus1	Terb1
Nudt21	Pus7l	Tgfa
Nudt5	Pwwp2a	Tgfb1
Nup43	Pygb	Tgfb2
Nusap1	Qrich2	Tgfb3
Nxn	Rab23	Tgfbr2
Oard1	Rab3a	Tgfbr3
Ola1	Rabif	Tgfbrap1
Orc2	Rabl2	Tgm2
Orc6	Rad18	Tiam2
Oscp1	Rad23b	Timp3
Osgep	Rad52	Tmc3
Oxct2b	Rap2b	Tmc4
P4htm	Rbbp5	Tmcc3
Pabpc1l	Rbbp7	Tmem108
Pabpc4l	Rbm12b1	Tmem123
Pafah1b3	Rbm12b2	Tmem127
Paics	Rbmx	Tmem132b
Paip1	Rbsn	Tmem132c
Paip2	Rdh13	Tmem136
Pald1	Recql	Tmem167b
Pam16	Reps1	Tmem168
Pank1	Ret	Tmem170
Pank2	Rev3l	Tmem170b
Panx2	Rfng	Tmem184b
Paox	Rfx7	Tmem218
Parg	Rfxank	Tmem229b
Park7	Rgl3	Tmem8b
Parp1	Rhot1	Tmtc1
Parp2	Rhov	Tnfrsf4
Patz1	Rmnd5b	Tnfrsf9
Pbdc1	Rnf114	Tnrc18
Pcbd1	Rnf168	Tns1
Pcbp2	Rnf169	Tns4
Pcgf2	Rnf20	Top2b
Pcgf6	Rnf41	Tpbgl
Pcnp	Rnpc3	Trib1
Pcolce2	Rpgrip1l	Trim14
Pcsk1n	Rpp40	Trim34a
Pdap1	Rprd1b	Trim34b
Pdcd11	Rprd2	Trim41
Pdcd2l	Rprm	Trim72
Pde1c	Rpusd1	Trpc1
Pde3b	Rpusd2	Trpv4
Pdss2	Rpusd4	Tsc22d2
Pebp1	Rrm1	Tssk6
Pecr	Rrnad1	Ttc38
Peg12	Rrp7a	Ttc39a
Pemt	Rspry1	Ttll10
Pfas	Rtn4r	Ttll5
Pfdn1	Rufy2	Ttn
Pgam1	Rundc1	Tubb4a
Pglyrp1	Rwdd2b	Tulp4
Pgp	S100a4	Txlnb
Phax	Sap30l	Uaca
Phf5a	Sart1	Ube2j1
Phox2a	Sass6	Ubn1
Phykpl	Sav1	Ubr5
Pidd1	Scaf4	Uckl1
Pigf	Scarb1	Ulk2
Pigyl	Scg5	Unc13d
Pih1d1	Scn3b	Unc5a
Pim2	Sco1	Urgcp
Pin1	Scrib	Usp32
Pin4	Scrn2	Usp35
Pipox	Scrn3	Usp47
Pir	Scube1	Usp51
Platr22	Sdad1	Uvssa
Pld6	Sec23ip	Vash1
Plekhg3	Selenbp1	Vldlr
Plscr1	Selenoi	Vps13d
Plxna3	Sema4c	Vps37c
Pmf1	Senp1	Vps8
Pmm1	Sesn2	Vsig1
Pold2	Setd4	Vstm4
Pold3	Setd6	Vwf
Pole4	Sez6l	Wdfy3
Polg2	Sf3a2	Wfs1
Polr1c	Sfmbt2	Xirp1
Polr1d	Sfxn2	Xkrx
Polr2c	Sgf29	Zbed4
Polr2d	Shmt2	Zbtb16
Polr2e	Shoc2	Zbtb34
Polr2g	Shprh	Zbtb37
Polr2h	Shq1	Zbtb4
Polr2j	Shtn1	Zbtb7c
Polr2l	Sidt2	Zc3h12c
Polr3g	Sigirr	Zcchc14
Polr3h	Ska3	Zdhhc1
Pomp	Skp2	Zdhhc13
Pop1	Slc10a7	Zfand4
Pop5	Slc12a9	Zfhx2
Pot1a	Slc16a1	Zfp148
Pou3f1	Slc19a1	Zfp229
Ppa1	Slc22a17	Zfp319
Ppa2	Slc25a10	Zfp362
Ppcs	Slc25a11	Zfp36l3
Ppid	Slc25a12	Zfp395
Ppil1	Slc25a19	Zfp426
Ppp1r10	Slc25a22	Zfp438
Ppp2r5a	Slc25a28	Zfp455
Ppwd1	Slc25a32	Zfp513
Pqbp1	Slc25a37	Zfp62
Praf2	Slc26a6	Zfp655
Prc1	Slc30a2	Zfp775
Prdx1	Slc35d1	Zfp78
Prelid1	Slc35e2	Zfp839
Prelid2	Slc38a3	Zfp9
Prorsd1	Slc38a8	Zfp90
Prpf38a	Slc39a10	Zfp93
Prps1	Slc39a11	Zfr2
Prpsap1	Slc39a6	Zfyve26
Prss42	Slc44a2	Zim1
Prss44	Slc4a1ap	Zmat4
Prss50	Slc6a9	Zmiz1
Prtn3	Slc9a1	Zmym2
Psip1	Slf1	Zranb1
Psma5	Slfn9	Zxdc
Psmb5	Slx4
Psmb6	Smarcal1
Psmc3ip	Smarcc1
Psmd7	Smarcd2
Psmg4	Smarce1
Psrc1	Snapc2
Pstk	Snapc3
Ptbp2	Snapc4
Ptch2	Snip1
Ptges3	Snrnp35
Ptk7	Snx17
Ptpn18	Snx4
Ptrh2	Socs4
Pttg1	Spata2
Pycrl	Spg21
Pyurf	Spib
Qdpr	Spo11
Qrich2	Spock2
Rab4a	Sppl2b
Rab9	Sptbn2
Rabepk	Sptssa
Rabggtb	Srfbp1
Rac3	Srgap2
Rack1	Srp68
Rad1	Stard7
Rad21l	Stil
Rad51	Stk35
Raly	Stx1a
Ran	Stxbp5
Ranbp1	Styx
Ranbp17	Suds3
Rangrf	Sugp1
Rara	Surf2
Raver2	Suv39h1
Rbm17	Syngr4
Rbm28	Synj2bp
Rbm38	Sytl1
Rbmx2	Szrd1
Rbp4	Tab1
Rbpms2	Taf1
Rcc2	Taf6
Rdm1	Taok2
Rfc5	Tars
Rgs10	Tbc1d12
Rgs11	Tbc1d22b
Rgs19	Tbc1d2b
Rhd	Tbce
Rhebl1	Tbp
Rhox4b	Tcaf2
Rhox4e	Tcea2
Rhox4g	Tcerg1
Rhox5	Tcf7l1
Rida	Tcirg1
Rita1	Telo2
Rmi2	Tepsin
Rnaseh2a	Terf2
Rnaseh2c	Terf2ip
Rnf113a1	Tex19.1
Rnf126	Tex19.2
Rnf138	Tex261
Rnf141	Tfg
Rnf149	Tgds
Rnf187	Tgs1
Rnf207	Thap3
Rnf225	Them4
Rnf5	Thy1
Rnf7	Tia1
Rnps1	Timm44
Rpa2	Tirap
Rpa3	Tle3
Rpap3	Tm6sf2
Rpgrip1	Tmc6
Rpl10	Tmem109
Rpl10a	Tmem131
Rpl11	Tmem143
Rpl12	Tmem18
Rpl13	Tmem184c
Rpl13a	Tmem186
Rpl14	Tmem191c
Rpl15	Tmem33
Rpl17	Tmem98
Rpl18	Tmppe
Rpl18a	Tmprss4
Rpl19	Tmtc3
Rpl21	Tmx3
Rpl22	Tnpo2
Rpl22l1	Tnrc6c
Rpl23	Toe1
Rpl23a	Tomm70a
Rpl24	Topbp1
Rpl27	Topors
Rpl27a	Tor1b
Rpl28	Tpcn2
Rpl29	Tpgs2
Rpl3	Traf2
Rpl30	Tram1l1
Rpl31	Trappc11
Rpl32	Trappc13
Rpl34	Trim11
Rpl35	Trim27
Rpl35a	Trmt10c
Rpl36	Trmt2a
Rpl36a	Trmt44
Rpl36al	Trmt5
Rpl37	Trp53bp1
Rpl37a	Trp53rka
Rpl38	Tsc2
Rpl39	Tspear
Rpl4	Tspo
Rpl41	Tspyl2
Rpl5	Tsr1
Rpl6	Tssk4
Rpl7	Tsta3
Rpl7a	Tstd1
Rpl8	Tstd2
Rpl9	Tstd3
Rplp0	Ttc13
Rplp1	Ttc14
Rplp2	Ttc23
Rpp21	Ttc25
Rpp25	Ttc30a2
Rpp25l	Ttc4
Rps10	Ttll11
Rps11	Ttll12
Rps12	Ttpal
Rps13	Ttyh2
Rps14	Tubb5
Rps15	Tubd1
Rps15a	Tubgcp4
Rps16	Tubgcp5
Rps17	Tubgcp6
Rps18	Tut1
Rps19	Tvp23a
Rps19bp1	Twf2
Rps2	Txnl4b
Rps20	Uba52
Rps21	Ubap2l
Rps23	Ube2f
Rps24	Ubtf
Rps25	Ubxn8
Rps26	Unc45a
Rps27a	Upf1
Rps27l	Upf2
Rps28	Usf1
Rps3	Usp1
Rps3a1	Usp14
Rps4x	Usp3
Rps5	Usp36
Rps6	Usp37
Rps6kb1	Usp38
Rps7	Usp42
Rps8	Uspl1
Rps9	Utp18
Rpsa	Vac14
Rraga	Vamp1
Rrp8	Vamp3
Rrs1	Vamp7
Rsbn1l	Vasp
Rsf1	Vav3
Rsph9	Vps11
Rspo1	Vps18
Rtbdn	Vps33a
Rtkn2	Vps33b
Runx3	Wac
Rwdd1	Wdhd1
Rwdd2a	Wdr37
Ryr3	Wdr70
S100a3	Wdr82
Saal1	Wnk2
Sac3d1	Xab2
Safb	Xkr8
Sag	Xndc1
Sall2	Xpnpep3
Sall3	Xpo1
Samd5	Xpo4
Sapcd1	Xpot
Sapcd2	Xrcc3
Scd3	Xrcc4
Scmh1	Xrn2
Scn1b	Yeats2
Scoc	Ythdf1
Sdhaf3	Ythdf3
Sdhaf4	Ywhah
Sdhd	Zbtb12
Sec61b	Zbtb18
Sec61g	Zbtb2
Selenoh	Zbtb26
Selenow	Zbtb41
Sema4f	Zbtb6
Sephs2	Zbtb9
Serbp1	Zc3h14
Set	Zc3h18
Sez6l	Zc4h2
Sf3b2	Zdhhc16
Sf3b5	Zfp1
Sfr1	Zfp101
Sfrp2	Zfp109
Sfswap	Zfp111
Sfxn1	Zfp114
Sh3bp1	Zfp128
Sh3gl2	Zfp131
Sh3gl3	Zfp141
Siah1b	Zfp142
Sigmar1	Zfp146
Siva1	Zfp180
Six1	Zfp189
Six2	Zfp235
Ska2	Zfp248
Skida1	Zfp26
Skp1a	Zfp28
Slbp	Zfp322a
Slc16a13	Zfp329
Slc16a5	Zfp335
Slc17a7	Zfp345
Slc22a7	Zfp367
Slc23a1	Zfp369
Slc24a5	Zfp36l2
Slc25a13	Zfp383
Slc25a18	Zfp397
Slc25a33	Zfp41
Slc25a4	Zfp418
Slc6a17	Zfp429
Slfn9	Zfp442
Smarcd1	Zfp445
Smco4	Zfp46
Smim11	Zfp473
Smim3	Zfp512
Smim4	Zfp518b
Smndc1	Zfp52
Snhg18	Zfp53
Snhg20	Zfp553
Snhg6	Zfp563
Snrnp25	Zfp595
Snrnp27	Zfp597
Snrnp48	Zfp61
Snrpc	Zfp638
Snrpd1	Zfp64
Snrpd2	Zfp646
Snrpd3	Zfp658
Snrpe	Zfp661
Snrpf	Zfp69
Snrpg	Zfp691
Snx31	Zfp692
Snx5	Zfp715
Socs2	Zfp719
Sord	Zfp72
Sorl1	Zfp748
Sox2	Zfp758
Sox21	Zfp780b
Spag4	Zfp790
Spc24	Zfp800
Spc25	Zfp81
Spred1	Zfp830
Spred3	Zfp866
Srm	Zfp870
Srp14	Zfp871
Srpk1	Zfp873
Srsf10	Zfp882
Srsf3	Zfp933
Srsf4	Zfp94
Srsf9	Zfp940
Ssbp1	Zfp944
Sssca1	Zfp948
St13	Zfp953
St6galnac6	Zfp958
Stk26	Zfp970
Strbp	Zfp976
Sub1	Zfp982
Sult5a1	Zgpat
Sumo1	Zgrf1
Sumo2	Zik1
Supt4a	Zmpste24
Sv2a	Zscan22
Svip	Zw10
Swi5
Swsap1
Sycp3
Syne4
Syngr3
Syt7
Tada2a
Taf1d
Taf3
Taf4b
Taf5
Tarbp2
Tarsl2
Tasp1
Tbca
Tbpl1
Tbx18
Tcea1
Tcea3
Tcf15
Tcf19
Tcof1
Tcp11
Tdrd12
Tead2
Terf1
Tex10
Tex101
Tex21
Tex9
Tfam
Tfap4
Tfb1m
Thbs3
Them6
Thoc7
Thumpd2
Thyn1
Timm10
Timm10b
Timm13
Timm17b
Timm21
Timm8a1
Timm8b
Timmdc1
Tipin
Tlcd1
Tlx3
Tmed1
Tmem101
Tmem121
Tmem126a
Tmem181a
Tmem237
Tmem238
Tmem242
Tmem256
Tmem258
Tmem60
Tmem86b
Tmpo
Tnfrsf19
Tnfrsf22
Tnfsf9
Tnni3
Tnnt3
Tom1
Tomm20
Tomm34
Tomm5
Tomm7
Top2a
Tpi1
Tpst1
Tra2a
Tra2b
Trappc4
Trappc6a
Trim28
Trim37
Trim71
Trim9
Trmt10a
Trmt11
Trmt112
Trmt6
Trnau1ap
Trp53
Trpc5
Tsacc
Tsen34
Tspan13
Tspan4
Tspear
Tst
Ttc26
Ttc32
Ttf2
Tuba1b
Tube1
Tulp2
Tulp3
Tusc3
Twist1
Txndc17
Txnl1
Txnl4a
U2surp
Ubald2
Ube2c
Ube2cbp
Ube2d2a
Ube2k
Ube2m
Ube2s
Ube2t
Ubl5
Uhrf2
Uimc1
Uncx
Ung
Unkl
Upf3b
Upk1a
Uqcc2
Uqcr10
Uqcr11
Uqcrh
Uri1
Ush1c
Utf1
Utp14a
Utp23
Utp3
Vapa
Vcpkmt
Vdac2
Vegfb
Vil1
Vipr1
Vpreb1
Vps36
Vps37d
Wasf3
Wbp11
Wdr12
Wdr31
Wdr43
Wdr54
Wdr83
Wdr83os
Xist
Xlr3c
Ybx1
Ydjc
Yeats4
Ylpm1
Yrdc
Zbbx
Zbtb32
Zbtb8os
Zc3h15
Zcchc17
Zcchc3
Zcchc8
Zcchc9
Zdhhc2
Zfand1
Zfp1
Zfp106
Zfp280c
Zfp296
Zfp30
Zfp330
Zfp382
Zfp428
Zfp444
Zfp462
Zfp511
Zfp593
Zfp639
Zfp7
Zfp706
Zfp764
Zfp770
Zfp771
Zfp773
Zfp811
Zfp825
Zfp850
Zfp930
Zfp931
Zfp990
Zfp992
Zic1
Zic2
Zic5
Zmynd10
Znhit1
Znhit6
Znrf3
Zrsr2
