# Supplementary material for: Capturing trophectoderm-like stem cells enables step-wisely remodeling of placental development
Source: Protein Cell. 2025 Nov 10;17(4):339–56. doi: 10.1093/procel/pwaf098 (PMC13107561; doi:10.1093/procel/pwaf098)
Supplement: pwaf098_Supplementary_Data [file pwaf098_supplementary_data.zip › PAC-25532-DP-Table S1 (7).xlsx]

## Sheet: Sheet1
bulk RNA-seq
TBLC_V65.R1.fastq.gz
TBLC_V65.R2.fastq.gz
TELC_1.R1.fastq.gz
TELC_1.R2.fastq.gz
TELC_2.R1.fastq.gz
TELC_2.R2.fastq.gz
TELSC-WT-P6.R1.fastq.gz
TELSC-WT-P6.R2.fastq.gz
TELSC-WT-P8.R1.fastq.gz
TELSC-WT-P8.R2.fastq.gz
mTS-1.R1.fastq.gz
mTS-1.R2.fastq.gz
mTS-2.R1.fastq.gz
mTS-2.R2.fastq.gz
TBLCinTS.R1.fastq.gz
TBLCinTS.R2.fastq.gz
TBLCinTX-P1.R1.fastq.gz
TBLCinTX-P1.R2.fastq.gz
TBLCinTX-P2-rep1.R1.fastq.gz
TBLCinTX-P2-rep1.R2.fastq.gz
TBLCinTX-P2-rep2.R1.fastq.gz
TBLCinTX-P2-rep2.R2.fastq.gz
TELSC-TX-woTGF-P1.R1.fastq.gz
TELSC-TX-woTGF-P1.R2.fastq.gz
TELSC-TX-woTGF-P2.R1.fastq.gz
TELSC-TX-woTGF-P2.R2.fastq.gz
TELSC-TX-woTGF-P3.R1.fastq.gz
TELSC-TX-woTGF-P3.R2.fastq.gz
TELSC-TS-TGF-P1.R1.fastq.gz
TELSC-TS-TGF-P1.R2.fastq.gz
TELSC-TS-TGF-P2.R1.fastq.gz
TELSC-TS-TGF-P2.R2.fastq.gz
TELSC-TS-TGF-P3.R1.fastq.gz
TELSC-TS-TGF-P3.R2.fastq.gz
TELSC-TX-woITSX-P1.R1.fastq.gz
TELSC-TX-woITSX-P1.R2.fastq.gz
TELSC-TX-woITSX-P2.R1.fastq.gz
TELSC-TX-woITSX-P2.R2.fastq.gz
TELSC-TS-P1.R1.fastq.gz
TELSC-TS-P1.R2.fastq.gz
TELSC-TS-P2.R1.fastq.gz
TELSC-TS-P2.R2.fastq.gz
TELSC-TS-P3.R1.fastq.gz
TELSC-TS-P3.R2.fastq.gz
TELSC-TS-ITSX-P1.R1.fastq.gz
TELSC-TS-ITSX-P1.R2.fastq.gz
TELSC-TS-ITSX-P3.R1.fastq.gz
TELSC-TS-ITSX-P3.R2.fastq.gz
TBLCinTX-vert0-1um.R1.fastq.gz
TBLCinTX-vert0-1um.R2.fastq.gz
TBLCinTX-vert0-2um.R1.fastq.gz
TBLCinTX-vert0-2um.R2.fastq.gz
TBLCinTX-vert0-3um.R1.fastq.gz
TBLCinTX-vert0-3um.R2.fastq.gz
TBLCinTX-vert0-4um.R1.fastq.gz
TBLCinTX-vert0-4um.R2.fastq.gz
MEF-teratoma-1.R1.fastq.gz
MEF-teratoma-1.R2.fastq.gz
MEF-teratoma-2.R1.fastq.gz
MEF-teratoma-2.R2.fastq.gz
TSC-teratoma-1.R1.fastq.gz
TSC-teratoma-1.R2.fastq.gz
TSC-teratoma-2.R1.fastq.gz
TSC-teratoma-2.R2.fastq.gz
TELSC-teratoma-1.R1.fastq.gz
TELSC-teratoma-1.R2.fastq.gz
TELSC-teratoma-2.R1.fastq.gz
TELSC-teratoma-2.R2.fastq.gz
TELSC-TO-day6-shRNA.R1.fastq.gz
TELSC-TO-day6-shRNA.R2.fastq.gz
TELSC-TO-day1-shRNA.R1.fastq.gz
TELSC-TO-day1-shRNA.R2.fastq.gz
TELSC-TO-day2-shRNA.R1.fastq.gz
TELSC-TO-day2-shRNA.R2.fastq.gz
TELSC-WT-P25.R1.fastq.gz
TELSC-WT-P25.R2.fastq.gz
TELSC-TO-WT-day1.R1.fastq.gz
TELSC-TO-WT-day1.R2.fastq.gz
TELSC-TO-WT-day2.R1.fastq.gz
TELSC-TO-WT-day2.R2.fastq.gz
TELSCinTSC-P1-1.R1.fastq.gz
TELSCinTSC-P1-1.R2.fastq.gz
TELSCinTSC-P1-2.R1.fastq.gz
TELSCinTSC-P1-2.R2.fastq.gz
TELSCinTSC-P2-1.R1.fastq.gz
TELSCinTSC-P2-1.R2.fastq.gz
TELSCinTSC-P2-2.R1.fastq.gz
TELSCinTSC-P2-2.R2.fastq.gz
TELSCinTSC-P3-1.R1.fastq.gz
TELSCinTSC-P3-1.R2.fastq.gz
TELSCinTSC-P3-2.R1.fastq.gz
TELSCinTSC-P3-2.R2.fastq.gz
TELSCinTSC-P4-1.R1.fastq.gz
TELSCinTSC-P4-1.R2.fastq.gz
TELSCinTSC-P4-2.R1.fastq.gz
TELSCinTSC-P4-2.R2.fastq.gz
TELSCinTSC-P1-1.R1.fastq.gz
TELSCinTSC-P1-1.R2.fastq.gz
TELSCinTSC-P2-1.R1.fastq.gz
TELSCinTSC-P2-1.R2.fastq.gz
mTS-1.R1.fastq.gz
mTS-1.R2.fastq.gz
mTS-2.R1.fastq.gz
mTS-2.R2.fastq.gz
TELSC-P6.R1.fastq.gz
TELSC-P6.R2.fastq.gz
TELSC-TO-D3.R1.fastq.gz
TELSC-TO-D3.R2.fastq.gz
TELSC-TO-D5.R1.fastq.gz
TELSC-TO-D5.R2.fastq.gz
TELSC-TO-D7.R1.fastq.gz
TELSC-TO-D7.R2.fastq.gz
TELSC-TO-D9.R1.fastq.gz
TELSC-TO-D9.R2.fastq.gz
TBLC_V65.R1.fastq.gz
TBLC_V65.R2.fastq.gz
ATAC-seq
ATAC-V65-TELC.R1.fastq.gz
ATAC-V65-TELC.R2.fastq.gz
ATAC-V65-TELSC.R1.fastq.gz
ATAC-V65-TELSC.R2.fastq.gz
WGBS
WGBS-V65-TBLC-1.R1.fastq.gz
WGBS-V65-TBLC-1.R2.fastq.gz
WGBS-V65-TSC-1.R1.fastq.gz
WGBS-V65-TSC-1.R2.fastq.gz
WGBS-V65-TELC.R1.fastq.gz
WGBS-V65-TELC.R2.fastq.gz
WGBS-V65-TELSC.R1.fastq.gz
WGBS-V65-TELSC.R2.fastq.gz
CUT & Tag
H3K27-TELC.R1.fastq.gz
H3K27-TELC.R2.fastq.gz
H3K27-TELSC.R1.fastq.gz
H3K27-TELSC.R2.fastq.gz
H3K4-TELC.R1.fastq.gz
H3K4-TELC.R2.fastq.gz
H3K4-TELSC.R1.fastq.gz
H3K4-TELSC.R2.fastq.gz
H3K27-TBLC.R1.fastq.gz
H3K27-TBLC.R2.fastq.gz
H3K4-TBLC.R1.fastq.gz
H3K4-TBLC.R2.fastq.gz
H3K27-TSC.R1.fastq.gz
H3K27-TSC..R2.fastq.gz
H3K4-TSC.R1.fastq.gz
H3K4-TSC.R2.fastq.gz
scRNA-seq
scRNA-chimera_R1.fastq.gz
scRNA-chimera_R2.fastq.gz
scRNA-teratoma-TELSC_R1.fastq.gz
scRNA-teratoma-TELSC_R2.fastq.gz
scRNA-teratoma-TSC_R1.fastq.gz
scRNA-teratoma-TSC_R2.fastq.gz
scRNA_TELSC_TO.fastq.gz
scRNA_TELSC_TO.fastq.gz
